# Supplementary material for: Leveraging a disulfidptosis-based signature to improve the survival and drug sensitivity of bladder cancer patients
Source: Front Immunol. 2023 May 30;14:1198878. doi: 10.3389/fimmu.2023.1198878 (PMC10266281; doi:10.3389/fimmu.2023.1198878)
Supplement: Supplementary Table 1 — The details of included datasets. [file Table_1.xlsx]

## Sheet: TCGA-BLCA
ID	status	survival_time(years)	TNM stage	tumor_grade	gender	age	TMB
TCGA-DK-AA6U	0	1.58356	Stage II	NA	M	64	14.0333
TCGA-K4-A83P	0	1.35616	Stage IV	NA	M	77	10.7333
TCGA-CF-A3MF	0	1.04932	Stage III	Low Grade	M	34	0.9
TCGA-CF-A3MG	0	1.01096	Stage II	Low Grade	M	48	4.16667
TCGA-CF-A3MH	0	1.09041	Stage II	Low Grade	M	75	1.53333
TCGA-CF-A3MI	0	1.0137	Stage II	Low Grade	M	62	2.2
TCGA-CF-A47S	0	0.912329	Stage II	Low Grade	M	41	0.933333
TCGA-CF-A47T	1	0.561644	Stage II	Low Grade	F	58	0.933333
TCGA-CF-A47W	0	1.00822	Stage II	Low Grade	M	42	0.9
TCGA-CF-A47X	0	1.05205	Stage II	Low Grade	M	60	9.73333
TCGA-CF-A47Y	0	1.02192	Stage II	Low Grade	M	55	2.06667
TCGA-CF-A5U8	0	1.09315	Stage II	Low Grade	M	59	1.76667
TCGA-CF-A5UA	0	1	Stage II	Low Grade	M	67	2.5
TCGA-CF-A7I0	0	1.00822	Stage II	Low Grade	M	54	1.2
TCGA-E7-A3X6	1	2.05479	Stage II	Low Grade	M	70	3.56667
TCGA-E7-A3Y1	0	0.446575	Stage II	Low Grade	M	57	5.36667
TCGA-E7-A5KF	0	0.0547945	Stage II	Low Grade	M	67	6.03333
TCGA-E7-A677	0	2.24658	Stage II	Low Grade	M	81	7.13333
TCGA-E7-A678	0	2.1863	Stage III	Low Grade	M	55	1.53333
TCGA-E7-A6MF	0	2.05479	Stage II	Low Grade	M	37	1.43333
TCGA-E7-A7DU	0	0.0767123	Stage III	Low Grade	M	73	8.06667
TCGA-E7-A8O7	0	1.27671	Stage II	Low Grade	M	52	0.9
TCGA-2F-A9KO	1	1.85753	Stage IV	High Grade	M	60	16.2333
TCGA-2F-A9KP	1	0.99726	Stage IV	High Grade	M	66	4.26667
TCGA-2F-A9KQ	0	7.90685	Stage III	High Grade	M	69	2.16667
TCGA-2F-A9KR	1	8.62466	Stage III	High Grade	F	59	7.5
TCGA-2F-A9KT	0	6.44384	Stage II	High Grade	M	83	11
TCGA-2F-A9KW	1	0.40274	Stage III	High Grade	F	67	3.13333
TCGA-4Z-AA7M	0	1.35616	Stage III	High Grade	M	65	15.8667
TCGA-4Z-AA7N	1	1.79452	Stage III	High Grade	M	65	0.766667
TCGA-4Z-AA7O	0	1.40274	Stage II	High Grade	M	64	5.5
TCGA-4Z-AA7Q	1	1.39726	Stage III	High Grade	M	79	7.5
TCGA-4Z-AA7R	1	1.35068	Stage IV	High Grade	M	73	10.6667
TCGA-4Z-AA7S	1	2.91507	Stage III	High Grade	M	66	2.2
TCGA-4Z-AA7W	0	2.30137	Stage II	High Grade	M	55	16.9667
TCGA-4Z-AA7Y	0	4.16986	Stage II	High Grade	M	60	8.73333
TCGA-4Z-AA80	1	0.0520548	Stage II	High Grade	M	73	12.6667
TCGA-4Z-AA81	1	1.94521	Stage II	High Grade	M	80	6.43333
TCGA-4Z-AA82	1	4.2137	Stage IV	High Grade	M	59	3.33333
TCGA-4Z-AA83	0	5.54521	Stage II	High Grade	M	52	2.6
TCGA-4Z-AA84	0	1.26027	Stage IV	High Grade	M	61	13.8
TCGA-4Z-AA86	1	0.739726	Stage IV	High Grade	M	66	6.6
TCGA-4Z-AA87	0	3.98356	Stage III	High Grade	M	72	7.9
TCGA-4Z-AA89	0	2.81918	Stage IV	High Grade	M	60	4.16667
TCGA-5N-A9KI	1	0.208219	Stage III	High Grade	F	76	5.13333
TCGA-5N-A9KM	1	1.45205	Stage III	High Grade	F	73	6.36667
TCGA-BL-A0C8	0	3.33973	Stage I	High Grade	M	73	4.53333
TCGA-BL-A13I	1	0.610959	Stage III	High Grade	F	57	3.13333
TCGA-BL-A13J	1	0.221918	Stage IV	High Grade	M	65	3.3
TCGA-BL-A3JM	1	0.561644	Stage III	High Grade	M	62	5.83333
TCGA-BL-A5ZZ	0	1.03288	Stage III	High Grade	F	80	4.96667
TCGA-BT-A0S7	1	0.547945	Stage III	High Grade	M	75	1.56667
TCGA-BT-A0YX	1	0.994521	Stage III	High Grade	F	70	18.9333
TCGA-BT-A20J	1	1.5863	Stage II	High Grade	M	75	14.2333
TCGA-BT-A20N	1	2.17808	Stage III	High Grade	M	72	8.53333
TCGA-BT-A20O	1	1.0137	Stage III	High Grade	M	75	6.1
TCGA-BT-A20P	1	1.49041	Stage III	High Grade	F	81	2.7
TCGA-BT-A20Q	1	1.62466	Stage IV	High Grade	M	73	3.13333
TCGA-BT-A20R	1	0.421918	Stage IV	High Grade	F	79	8.36667
TCGA-BT-A20T	1	1.2411	Stage IV	High Grade	M	63	7.53333
TCGA-BT-A20U	1	1.24658	Stage III	High Grade	F	70	2.8
TCGA-BT-A20V	1	0.421918	Stage IV	High Grade	F	59	3.23333
TCGA-BT-A20W	1	0.69589	Stage II	High Grade	M	71	3.06667
TCGA-BT-A20X	1	0.687671	Stage IV	High Grade	M	56	2.33333
TCGA-BT-A2LA	0	1.43014	Stage III	High Grade	M	54	5
TCGA-BT-A2LB	1	0.465753	Stage III	High Grade	F	73	16.9333
TCGA-BT-A2LD	1	0.30411	Stage IV	High Grade	F	78	3.2
TCGA-BT-A3PH	1	0.389041	Stage IV	High Grade	M	76	13.6333
TCGA-BT-A3PJ	0	2.16164	Stage III	High Grade	M	76	14.6333
TCGA-BT-A3PK	1	0.172603	Stage II	High Grade	M	80	12.2
TCGA-BT-A42C	0	2.39178	Stage II	High Grade	M	64	11.0333
TCGA-BT-A42E	0	3.03562	Stage III	High Grade	M	74	5.26667
TCGA-BT-A42F	0	2.36712	Stage IV	High Grade	M	64	5.56667
TCGA-C4-A0EZ	1	0.747945	Stage IV	High Grade	F	69	5.9
TCGA-C4-A0F0	0	0.161644	Stage II	High Grade	M	60	2.7
TCGA-C4-A0F1	0	0.243836	Stage III	High Grade	M	71	4.96667
TCGA-C4-A0F6	0	1.91781	Stage III	High Grade	F	82	6.2
TCGA-C4-A0F7	1	0.169863	Stage IV	High Grade	M	77	2.2
TCGA-CF-A1HR	0	1.06575	Stage III	High Grade	M	62	9.4
TCGA-CF-A1HS	0	1.04658	Stage III	High Grade	F	75	8.9
TCGA-CF-A27C	0	1.16438	Stage III	High Grade	M	52	4.4
TCGA-CF-A47V	0	1.03836	Stage II	High Grade	M	52	2.23333
TCGA-CF-A8HX	0	0.945205	Stage II	High Grade	F	55	1.83333
TCGA-CF-A8HY	0	0.945205	Stage II	High Grade	M	59	3
TCGA-CF-A9FF	0	0.989041	Stage II	High Grade	M	52	4.86667
TCGA-CF-A9FL	1	0.230137	Stage III	High Grade	M	85	1.93333
TCGA-CF-A9FM	0	1.09041	Stage I	High Grade	M	50	0.7
TCGA-CU-A0YN	1	1.07671	Stage III	High Grade	M	60	4.86667
TCGA-CU-A0YO	1	0.408219	Stage IV	High Grade	M	84	3.46667
TCGA-CU-A0YR	1	0.6	Stage IV	High Grade	M	83	4.5
TCGA-CU-A3KJ	0	1.53973	Stage III	High Grade	M	75	6.8
TCGA-CU-A3QU	0	0.432877	Stage IV	High Grade	M	58	2.86667
TCGA-CU-A3YL	0	2.48219	Stage III	High Grade	M	67	7.1
TCGA-CU-A5W6	1	0.153425	Stage III	High Grade	M	70	6.6
TCGA-CU-A72E	1	0.778082	Stage IV	High Grade	M	76	3.03333
TCGA-DK-A1A3	1	0.210959	Stage IV	High Grade	M	60	18.5667
TCGA-DK-A1A5	1	0.178082	Stage II	High Grade	M	79	7.73333
TCGA-DK-A1A6	0	5.53425	Stage IV	High Grade	M	53	9.43333
TCGA-DK-A1A7	0	1.53425	Stage IV	High Grade	F	67	7
TCGA-DK-A1AA	0	1.58356	Stage III	High Grade	M	57	2.43333
TCGA-DK-A1AB	1	0.742466	Stage IV	High Grade	F	74	5.83333
TCGA-DK-A1AC	0	10.9068	Stage III	High Grade	M	72	42.0667
TCGA-DK-A1AD	0	9.36986	Stage IV	High Grade	M	69	6.9
TCGA-DK-A1AE	0	1.34521	Stage III	High Grade	M	84	3.63333
TCGA-DK-A1AF	0	1.46849	Stage IV	High Grade	F	84	4
TCGA-DK-A1AG	0	1.30137	Stage III	High Grade	M	65	3.7
TCGA-DK-A2HX	1	0.150685	Stage IV	High Grade	F	80	3.43333
TCGA-DK-A2I1	0	1.49589	Stage II	High Grade	F	73	6.76667
TCGA-DK-A2I2	1	0.649315	Stage IV	High Grade	F	63	3.36667
TCGA-DK-A2I4	0	10.5068	Stage III	High Grade	M	79	26.1667
TCGA-DK-A2I6	0	7.27671	Stage IV	High Grade	M	81	7.93333
TCGA-DK-A3IK	1	0.183562	Stage IV	High Grade	M	87	6.5
TCGA-DK-A3IL	1	0.331507	Stage IV	High Grade	F	79	5.86667
TCGA-DK-A3IM	1	0.652055	Stage III	High Grade	M	76	2.8
TCGA-DK-A3IN	1	0.684932	Stage III	High Grade	M	72	11.6
TCGA-DK-A3IQ	1	0.873973	Stage III	High Grade	M	74	6
TCGA-DK-A3IS	0	4.18904	Stage II	High Grade	M	68	10.0333
TCGA-DK-A3IT	0	1.77534	Stage III	High Grade	M	62	12.9333
TCGA-DK-A3IU	1	1.66849	Stage II	High Grade	M	58	12.4333
TCGA-DK-A3IV	1	0.805479	Stage II	High Grade	M	60	2.7
TCGA-DK-A3WW	0	1.73425	Stage III	High Grade	M	57	35.4667
TCGA-DK-A3WX	1	0.879452	Stage III	High Grade	F	67	1.1
TCGA-DK-A3WY	0	13.6082	Stage III	High Grade	F	67	0.6
TCGA-DK-A3X1	0	5.50411	Stage III	High Grade	F	78	25.5333
TCGA-DK-A3X2	1	1.49863	Stage IV	High Grade	M	85	4.46667
TCGA-DK-A6AV	0	5.34795	Stage II	High Grade	F	82	3.53333
TCGA-DK-A6B0	0	6.38356	Stage II	High Grade	M	61	1
TCGA-DK-A6B1	0	5.6137	Stage II	High Grade	M	67	4.26667
TCGA-DK-A6B2	0	1.30685	Stage IV	High Grade	M	70	5.6
TCGA-DK-A6B5	0	4.22466	Stage IV	High Grade	M	45	4
TCGA-DK-A6B6	0	3.05479	Stage II	High Grade	M	57	26.1
TCGA-DK-AA6L	1	3.1863	Stage IV	High Grade	M	48	12.4333
TCGA-DK-AA6M	0	4.33425	Stage II	High Grade	F	64	1.96667
TCGA-DK-AA6P	0	1.25205	Stage II	High Grade	F	72	6.16667
TCGA-DK-AA6Q	1	1.13151	Stage IV	High Grade	F	61	3.63333
TCGA-DK-AA6R	0	13.811	Stage IV	High Grade	M	68	10.7667
TCGA-DK-AA6S	0	13.8356	Stage III	High Grade	M	60	17.2667
TCGA-DK-AA6T	0	1.56712	Stage II	High Grade	M	63	2.13333
TCGA-DK-AA6W	1	0.720548	Stage II	High Grade	M	78	7.8
TCGA-DK-AA6X	0	1.27945	Stage II	High Grade	M	63	3.8
TCGA-DK-AA71	0	1.13699	Stage II	High Grade	M	71	19.4
TCGA-DK-AA74	0	4.67945	Stage III	High Grade	M	75	7.4
TCGA-DK-AA75	1	0.931507	Stage III	High Grade	M	82	13.6333
TCGA-DK-AA76	0	1.00274	Stage II	High Grade	F	64	7.63333
TCGA-DK-AA77	0	1.69315	Stage II	High Grade	M	61	10.5667
TCGA-E5-A2PC	0	3.63288	Stage IV	High Grade	F	61	6.66667
TCGA-E5-A4TZ	1	1.27945	Stage IV	High Grade	M	64	14.4333
TCGA-E5-A4U1	0	3.23562	Stage II	High Grade	M	72	19.5333
TCGA-E7-A4IJ	1	1.11781	Stage II	High Grade	M	56	9.86667
TCGA-E7-A4XJ	1	0.0438356	Stage II	High Grade	M	66	1.2
TCGA-E7-A519	0	1.39178	Stage II	High Grade	M	72	2.23333
TCGA-E7-A541	1	1.44932	Stage II	High Grade	M	66	14.2333
TCGA-E7-A5KE	0	0.0465753	Stage II	High Grade	F	78	5.73333
TCGA-E7-A6MD	0	0.353425	Stage IV	High Grade	M	66	12.9333
TCGA-E7-A6ME	0	2.00274	Stage II	High Grade	M	75	4.1
TCGA-E7-A7DV	0	0.10137	Stage IV	High Grade	M	44	9.83333
TCGA-E7-A7PW	0	1.13973	Stage III	High Grade	M	63	3
TCGA-E7-A7XN	0	1.1726	Stage III	High Grade	M	66	28.5667
TCGA-E7-A85H	0	1.07945	Stage III	High Grade	M	64	13.0667
TCGA-E7-A8O8	0	0.0356164	Stage II	High Grade	M	59	3.9
TCGA-E7-A97P	1	0.0356164	Stage II	High Grade	M	73	6.6
TCGA-FD-A3B3	1	1.07397	Stage III	High Grade	F	74	5.43333
TCGA-FD-A3B4	1	1.30685	Stage III	High Grade	F	55	2.2
TCGA-FD-A3B5	1	0.745205	Stage IV	High Grade	M	86	4.76667
TCGA-FD-A3B6	1	0.572603	Stage II	High Grade	M	75	8.46667
TCGA-FD-A3B7	1	0.334247	Stage III	High Grade	M	66	2.46667
TCGA-FD-A3B8	0	1.05205	Stage II	High Grade	M	56	2.36667
TCGA-FD-A3N5	1	0.994521	Stage II	High Grade	M	69	9.03333
TCGA-FD-A3N6	0	2.33151	Stage II	High Grade	F	43	3.7
TCGA-FD-A3NA	0	5.05479	Stage II	High Grade	M	60	5.46667
TCGA-FD-A3SJ	1	2.02466	Stage IV	High Grade	M	59	7.16667
TCGA-FD-A3SL	1	1.87123	Stage IV	High Grade	M	60	6.9
TCGA-FD-A3SM	1	0.509589	Stage IV	High Grade	M	70	6.23333
TCGA-FD-A3SN	0	2.43014	Stage III	High Grade	M	79	11.2333
TCGA-FD-A3SO	1	0.460274	Stage IV	High Grade	M	68	10.3
TCGA-FD-A3SP	0	2.14521	Stage III	High Grade	M	60	3.5
TCGA-FD-A3SQ	1	3.89863	Stage IV	High Grade	M	62	2.4
TCGA-FD-A3SR	1	1.64932	Stage IV	High Grade	M	68	4.36667
TCGA-FD-A3SS	1	0.164384	Stage IV	High Grade	M	66	14.4667
TCGA-FD-A43N	0	1.91507	Stage III	High Grade	M	76	5.36667
TCGA-FD-A43P	0	2.27945	Stage II	High Grade	M	74	12.3667
TCGA-FD-A43S	0	1.24658	Stage III	High Grade	F	71	0.0333333
TCGA-FD-A43U	0	1.74247	Stage IV	High Grade	M	70	2.26667
TCGA-FD-A43X	0	0.30137	Stage II	High Grade	M	84	9.5
TCGA-FD-A43Y	1	1.01096	Stage III	High Grade	M	65	1.8
TCGA-FD-A5BR	0	2.2274	Stage II	High Grade	M	57	2.93333
TCGA-FD-A5BS	0	4.49041	Stage III	High Grade	M	68	0.733333
TCGA-FD-A5BT	1	0.89863	Stage III	High Grade	M	84	3.03333
TCGA-FD-A5BU	0	1.61096	Stage II	High Grade	F	76	2.33333
TCGA-FD-A5BV	1	0.446575	Stage III	High Grade	F	47	3.56667
TCGA-FD-A5BX	1	0.473973	Stage IV	High Grade	M	82	10.5333
TCGA-FD-A5BY	0	0.687671	Stage III	High Grade	F	63	1.5
TCGA-FD-A5BZ	1	2.28767	Stage IV	High Grade	F	77	3.83333
TCGA-FD-A5C0	1	1.11507	Stage IV	High Grade	M	61	3.66667
TCGA-FD-A5C1	0	4.90959	Stage III	High Grade	F	61	4.53333
TCGA-FD-A62N	0	0.224658	Stage III	High Grade	M	69	2.96667
TCGA-FD-A62O	1	0.40274	Stage IV	High Grade	M	74	5.5
TCGA-FD-A62P	1	0.523288	Stage II	High Grade	M	76	12.7667
TCGA-FD-A62S	1	1.00822	Stage III	High Grade	F	60	2.43333
TCGA-FD-A6TA	0	5.23836	Stage IV	High Grade	M	58	8.16667
TCGA-FD-A6TB	0	1.56712	Stage III	High Grade	M	82	6.23333
TCGA-FD-A6TC	0	0.512329	Stage III	High Grade	F	79	29.0333
TCGA-FD-A6TD	1	0.558904	Stage III	High Grade	M	77	4
TCGA-FD-A6TE	0	1.03014	Stage IV	High Grade	M	54	7
TCGA-FD-A6TF	1	0.172603	Stage IV	High Grade	F	80	4.43333
TCGA-FD-A6TG	1	0.221918	Stage IV	High Grade	M	73	12.4667
TCGA-FD-A6TH	1	0.183562	Stage IV	High Grade	M	63	4.9
TCGA-FD-A6TI	1	0.334247	Stage IV	High Grade	M	73	3.93333
TCGA-FD-A6TK	0	0.90411	Stage III	High Grade	M	60	3.93333
TCGA-FJ-A3Z7	0	2.58904	Stage IV	High Grade	M	76	9.76667
TCGA-FJ-A3ZE	1	0.290411	Stage IV	High Grade	M	65	12.0667
TCGA-FJ-A3ZF	0	1.43562	Stage III	High Grade	M	73	7.8
TCGA-FJ-A871	1	0.745205	Stage III	High Grade	M	49	1.7
TCGA-FT-A3EE	1	0.271233	Stage III	High Grade	F	80	3.83333
TCGA-FT-A61P	0	0.923288	Stage IV	High Grade	M	76	4.9
TCGA-G2-A2EC	1	1.86027	Stage II	High Grade	F	58	5.36667
TCGA-G2-A2EF	0	5.16164	Stage II	High Grade	M	50	7.9
TCGA-G2-A2EJ	0	4	Stage II	High Grade	F	56	9.5
TCGA-G2-A2EK	0	1.32877	Stage II	High Grade	M	57	2.23333
TCGA-G2-A2EL	1	2.24384	Stage II	High Grade	M	77	6.9
TCGA-G2-A2EO	1	2.93699	Stage III	High Grade	M	69	25.3
TCGA-G2-A2ES	1	1.43836	Stage II	High Grade	M	85	12.6
TCGA-G2-A3IB	1	0.586301	Stage II	High Grade	M	66	2.93333
TCGA-G2-A3IE	1	1.67671	Stage II	High Grade	M	51	11.3333
TCGA-G2-A3VY	0	1.46849	Stage II	High Grade	M	66	22.1
TCGA-G2-AA3B	0	5.50137	Stage II	High Grade	F	75	22.6667
TCGA-G2-AA3C	1	0.578082	Stage IV	High Grade	M	66	7.2
TCGA-G2-AA3D	0	5.86027	Stage IV	High Grade	M	60	10.0667
TCGA-G2-AA3F	0	2.44658	Stage IV	High Grade	M	77	4.33333
TCGA-GC-A3BM	1	0.241096	Stage II	High Grade	M	70	3.7
TCGA-GC-A3I6	1	0.186301	Stage III	High Grade	M	45	5.53333
TCGA-GC-A3OO	0	1.31781	Stage II	High Grade	M	79	3.9
TCGA-GC-A3RB	0	1.59452	Stage III	High Grade	M	54	4.8
TCGA-GC-A3RC	0	1.32603	Stage II	High Grade	M	59	10.3667
TCGA-GC-A3RD	0	1.1726	Stage III	High Grade	F	83	2.5
TCGA-GC-A3WC	0	1.47945	Stage III	High Grade	F	80	4.63333
TCGA-GC-A3YS	0	2.07671	Stage IV	High Grade	M	61	7.1
TCGA-GC-A4ZW	0	0.0410959	Stage III	High Grade	M	71	18.7667
TCGA-GD-A2C5	0	2.22466	Stage IV	High Grade	F	53	8.26667
TCGA-GD-A3OP	0	0.175342	Stage IV	High Grade	F	84	12.6333
TCGA-GD-A3OQ	0	0.260274	Stage IV	High Grade	M	48	3.7
TCGA-GD-A3OS	0	1.74795	Stage II	High Grade	F	54	2.83333
TCGA-GD-A6C6	0	0.183562	Stage III	High Grade	M	64	7.53333
TCGA-GD-A76B	1	0.613699	Stage II	High Grade	F	86	6.23333
TCGA-GU-A42P	1	0.534247	Stage IV	High Grade	M	72	7.1
TCGA-GU-A42Q	1	0.632877	Stage III	High Grade	M	67	5.5
TCGA-GU-A42R	1	0.942466	Stage IV	High Grade	M	68	4.3
TCGA-GU-A762	1	0.169863	Stage IV	High Grade	M	87	3
TCGA-GU-A763	0	2.73151	Stage III	High Grade	M	72	2.03333
TCGA-GU-A764	0	1.67123	Stage II	High Grade	M	66	4.13333
TCGA-GU-A766	0	1.31507	Stage II	High Grade	M	62	5.56667
TCGA-GU-A767	1	0.394521	Stage IV	High Grade	M	81	13.3
TCGA-GU-AATO	1	0.887671	Stage IV	High Grade	M	75	9.6
TCGA-GU-AATP	0	2.74795	Stage IV	High Grade	M	74	10
TCGA-GU-AATQ	1	0.583562	Stage III	High Grade	M	68	5.13333
TCGA-GV-A3JV	1	0.367123	Stage IV	High Grade	M	66	3.63333
TCGA-GV-A3JW	0	1.77808	Stage II	High Grade	M	74	2.33333
TCGA-GV-A3JX	0	1.59178	Stage III	High Grade	M	59	9.73333
TCGA-GV-A3JZ	0	1.65205	Stage IV	High Grade	M	55	14.2
TCGA-GV-A3QF	1	0.635616	Stage IV	High Grade	M	79	4.16667
TCGA-GV-A3QH	1	0.649315	Stage II	High Grade	M	67	5.4
TCGA-GV-A3QI	0	3.0411	Stage III	High Grade	M	47	13.7667
TCGA-GV-A3QK	0	2.27945	Stage IV	High Grade	F	56	4.2
TCGA-GV-A40E	1	0.534247	Stage II	High Grade	M	75	4.83333
TCGA-GV-A40G	0	1.58904	Stage II	High Grade	M	77	5.3
TCGA-GV-A6ZA	0	1.89315	Stage II	High Grade	M	54	9.66667
TCGA-H4-A2HO	0	0.126027	Stage III	High Grade	M	53	2.73333
TCGA-H4-A2HQ	0	1.61644	Stage IV	High Grade	F	64	13.8
TCGA-HQ-A2OF	0	5.33425	Stage III	High Grade	F	52	3.13333
TCGA-HQ-A5ND	1	0.750685	Stage IV	High Grade	M	78	2.6
TCGA-HQ-A5NE	1	0.684932	Stage III	High Grade	M	57	10.3
TCGA-K4-A3WS	0	2.08493	Stage III	High Grade	M	66	8.86667
TCGA-K4-A3WU	0	0.287671	Stage III	High Grade	M	87	6.46667
TCGA-K4-A3WV	0	1.76986	Stage II	High Grade	F	77	1.86667
TCGA-K4-A4AB	1	0.230137	Stage III	High Grade	M	76	2.83333
TCGA-K4-A4AC	1	0.539726	Stage II	High Grade	M	83	4.26667
TCGA-K4-A54R	0	2.30685	Stage II	High Grade	M	59	27.1333
TCGA-K4-A5RH	0	0.756164	Stage III	High Grade	M	69	5.73333
TCGA-K4-A5RI	1	0.654795	Stage III	High Grade	F	67	4.1
TCGA-K4-A5RJ	0	1.47671	Stage II	High Grade	M	75	10.2333
TCGA-K4-A6FZ	0	0.150685	Stage III	High Grade	F	75	11.7667
TCGA-K4-A6MB	0	1.28493	Stage IV	High Grade	M	64	9.86667
TCGA-K4-AAQO	0	0.983562	Stage III	High Grade	M	56	7.73333
TCGA-KQ-A41N	0	4.39452	Stage III	High Grade	M	73	7.76667
TCGA-KQ-A41O	0	4.2137	Stage IV	High Grade	M	84	7.1
TCGA-KQ-A41P	0	2.99726	Stage IV	High Grade	M	76	9.23333
TCGA-KQ-A41Q	0	0.989041	Stage III	High Grade	M	89	4.46667
TCGA-KQ-A41R	0	3.69863	Stage II	High Grade	F	80	22.1667
TCGA-KQ-A41S	0	0.0958904	Stage III	High Grade	F	87	7.76667
TCGA-LC-A66R	0	1.27671	Stage IV	High Grade	M	78	4.03333
TCGA-LT-A5Z6	0	1.29863	Stage II	High Grade	M	56	15.1667
TCGA-LT-A8JT	0	1.75616	Stage II	High Grade	F	69	2.43333
TCGA-MV-A51V	0	1.12329	Stage III	High Grade	M	75	59
TCGA-PQ-A6FI	0	1.01918	Stage II	High Grade	M	70	4.8
TCGA-PQ-A6FN	0	1.38904	Stage III	High Grade	F	78	2.5
TCGA-R3-A69X	0	1.1863	Stage III	High Grade	M	70	6.53333
TCGA-S5-A6DX	1	0.153425	Stage IV	High Grade	M	83	19.4333
TCGA-S5-AA26	0	1.37808	Stage III	High Grade	M	46	7.23333
TCGA-SY-A9G0	1	1.03562	Stage IV	High Grade	M	82	1.53333
TCGA-SY-A9G5	0	3.24932	Stage III	High Grade	M	66	30.3667
TCGA-UY-A78K	1	1.46849	Stage IV	High Grade	M	60	28
TCGA-UY-A78L	0	3.08767	Stage IV	High Grade	M	62	6
TCGA-UY-A78M	1	1.89041	Stage IV	High Grade	F	81	4.96667
TCGA-UY-A78N	1	7.23562	Stage IV	High Grade	M	80	7.06667
TCGA-UY-A78O	0	6.33425	Stage II	High Grade	F	75	6.03333
TCGA-UY-A78P	0	6.52055	Stage II	High Grade	F	78	8.5
TCGA-UY-A8OB	0	5.77808	Stage IV	High Grade	M	63	10.4667
TCGA-UY-A8OD	0	9.40274	Stage II	High Grade	F	68	3.03333
TCGA-UY-A9PA	0	2.93699	Stage III	High Grade	M	48	5.93333
TCGA-UY-A9PB	0	2.46301	Stage III	High Grade	M	49	16.8
TCGA-UY-A9PD	0	1.48493	Stage III	High Grade	M	80	8.73333
TCGA-UY-A9PE	0	0.517808	Stage IV	High Grade	M	86	6.8
TCGA-UY-A9PF	0	0.320548	Stage IV	High Grade	M	77	13.7667
TCGA-UY-A9PH	0	4.27671	Stage II	High Grade	M	73	10.7333
TCGA-XF-A8HB	0	3.75342	Stage II	High Grade	F	50	2.4
TCGA-XF-A8HC	1	0.547945	Stage IV	High Grade	M	79	3.8
TCGA-XF-A8HD	0	8.12055	Stage III	High Grade	M	77	14.4
TCGA-XF-A8HE	0	10.4575	Stage III	High Grade	M	47	12.9
TCGA-XF-A8HF	1	4.68219	Stage III	High Grade	M	80	4.96667
TCGA-XF-A8HG	1	1.27945	Stage III	High Grade	M	69	9.56667
TCGA-XF-A8HH	1	0.156164	Stage IV	High Grade	F	61	2.9
TCGA-XF-A8HI	1	1.49041	Stage IV	High Grade	F	57	2.33333
TCGA-XF-A9SH	1	5.4	Stage II	High Grade	F	65	1.4
TCGA-XF-A9SI	0	6.63836	Stage II	High Grade	F	73	12.1667
TCGA-XF-A9SJ	1	0.268493	Stage IV	High Grade	M	83	8.96667
TCGA-XF-A9SK	1	1.33151	Stage IV	High Grade	M	65	4.5
TCGA-XF-A9SL	1	5.53425	Stage IV	High Grade	M	69	3.56667
TCGA-XF-A9SM	0	2.87123	Stage III	High Grade	M	76	7.33333
TCGA-XF-A9SP	1	1.24384	Stage III	High Grade	M	59	9.53333
TCGA-XF-A9ST	1	0.350685	Stage III	High Grade	M	68	17.5
TCGA-XF-A9SU	1	0.49863	Stage IV	High Grade	F	74	2.06667
TCGA-XF-A9SV	1	1.06301	Stage IV	High Grade	M	82	2.03333
TCGA-XF-A9SW	1	0.991781	Stage IV	High Grade	M	85	1.56667
TCGA-XF-A9SX	1	1.96986	Stage IV	High Grade	F	63	3.7
TCGA-XF-A9SY	0	1.75342	Stage IV	High Grade	F	60	13.7667
TCGA-XF-A9SZ	1	2.35342	Stage IV	High Grade	M	79	6.9
TCGA-XF-A9T0	0	2.18904	Stage III	High Grade	M	68	22.8667
TCGA-XF-A9T2	1	1.57534	Stage III	High Grade	M	54	2.7
TCGA-XF-A9T3	0	0.186301	Stage IV	High Grade	F	69	11.5667
TCGA-XF-A9T4	1	1.35616	Stage IV	High Grade	M	48	1.1
TCGA-XF-A9T5	0	5.55342	Stage IV	High Grade	F	78	20.5
TCGA-XF-A9T6	0	0.175342	Stage III	High Grade	F	88	9.63333
TCGA-XF-A9T8	1	1.14521	Stage III	High Grade	M	64	21.7
TCGA-XF-AAME	1	7.74795	Stage II	High Grade	F	64	0.8
TCGA-XF-AAMG	0	9.21644	Stage III	High Grade	M	49	29.4333
TCGA-XF-AAMH	1	0.942466	Stage IV	High Grade	M	80	1.96667
TCGA-XF-AAMJ	1	4.57534	Stage III	High Grade	M	70	1.33333
TCGA-XF-AAML	1	0.635616	Stage II	High Grade	M	75	14.8667
TCGA-XF-AAMQ	0	5.96438	Stage II	High Grade	F	59	5.7
TCGA-XF-AAMR	0	7.64384	Stage III	High Grade	M	48	3
TCGA-XF-AAMT	1	0.246575	Stage IV	High Grade	F	75	3.26667
TCGA-XF-AAMW	1	0.693151	Stage IV	High Grade	F	79	0.933333
TCGA-XF-AAMX	1	0.564384	Stage III	High Grade	F	87	9.9
TCGA-XF-AAMY	0	8.24932	Stage III	High Grade	M	78	3.76667
TCGA-XF-AAMZ	1	3.69315	Stage IV	High Grade	F	81	9.06667
TCGA-XF-AAN0	1	4.70685	Stage IV	High Grade	M	68	12.9667
TCGA-XF-AAN1	1	2.57808	Stage III	High Grade	F	75	2.4
TCGA-XF-AAN2	1	5.12055	Stage II	High Grade	M	73	13.4667
TCGA-XF-AAN3	0	7.19178	Stage IV	High Grade	M	76	4.6
TCGA-XF-AAN4	1	2.25479	Stage III	High Grade	F	77	2.13333
TCGA-XF-AAN5	0	6.28219	Stage III	High Grade	F	61	9.7
TCGA-XF-AAN7	1	1.54795	Stage IV	High Grade	M	60	4.36667
TCGA-XF-AAN8	1	0.323288	Stage III	High Grade	F	74	0.0666667
TCGA-YC-A89H	0	1.56986	Stage II	High Grade	F	78	45.6333
TCGA-YC-A8S6	0	0.80274	Stage II	High Grade	M	71	3.36667
TCGA-YC-A9TC	1	0.0547945	Stage IV	High Grade	M	71	3.7
TCGA-YF-AA3L	0	0.99726	Stage II	High Grade	F	47	9.3
TCGA-YF-AA3M	0	1.13699	Stage II	High Grade	M	57	4.63333
TCGA-ZF-A9R0	1	1.55342	Stage III	High Grade	M	82	5.9
TCGA-ZF-A9R1	0	2.11781	Stage IV	High Grade	M	81	3
TCGA-ZF-A9R2	0	1.7589	Stage II	High Grade	M	75	4.56667
TCGA-ZF-A9R3	1	2.01096	Stage II	High Grade	F	53	2.66667
TCGA-ZF-A9R4	0	2.52329	Stage II	High Grade	M	83	7.63333
TCGA-ZF-A9R5	0	2.9863	Stage III	High Grade	M	59	3.23333
TCGA-ZF-A9R7	0	1.82192	Stage II	High Grade	F	76	20.9
TCGA-ZF-A9R9	1	2.36712	Stage IV	High Grade	M	58	6.06667
TCGA-ZF-A9RC	0	7.85753	Stage III	High Grade	M	77	28.5
TCGA-ZF-A9RD	1	1.11781	Stage IV	High Grade	F	75	5.13333
TCGA-ZF-A9RE	1	0.290411	Stage II	High Grade	F	78	2.43333
TCGA-ZF-A9RF	0	5.33973	Stage II	High Grade	M	74	7.7
TCGA-ZF-A9RL	0	7.40548	Stage II	High Grade	M	61	10.7667
TCGA-ZF-A9RM	0	3.9863	Stage II	High Grade	M	70	2.86667
TCGA-ZF-A9RN	1	1.68493	Stage III	High Grade	F	67	5.76667
TCGA-ZF-AA4N	1	0.241096	Stage II	High Grade	M	74	0.133333
TCGA-ZF-AA4R	1	2.83836	Stage IV	High Grade	M	67	2.33333
TCGA-ZF-AA4T	1	1.6411	Stage IV	High Grade	M	65	3.13333
TCGA-ZF-AA4U	1	0.717808	Stage III	High Grade	M	70	1.86667
TCGA-ZF-AA4V	0	4.94795	Stage III	High Grade	M	66	19.3
TCGA-ZF-AA4W	0	5.0137	Stage III	High Grade	M	56	17.0667
TCGA-ZF-AA4X	0	5.6	Stage II	High Grade	M	56	19.9333
TCGA-ZF-AA51	0	4.69589	Stage II	High Grade	F	69	20.6
TCGA-ZF-AA52	1	2.95068	Stage III	High Grade	M	70	3.63333
TCGA-ZF-AA53	0	4.82466	Stage II	High Grade	M	60	5.46667
TCGA-ZF-AA54	1	1.61644	Stage III	High Grade	M	71	5.9
TCGA-ZF-AA56	1	0.709589	Stage III	High Grade	F	79	3.3
TCGA-ZF-AA58	0	4.51781	Stage IV	High Grade	F	61	6.86667
TCGA-ZF-AA5H	0	2.45753	Stage IV	High Grade	F	60	1.96667
TCGA-ZF-AA5N	1	0.460274	Stage IV	High Grade	F	62	1.7
TCGA-ZF-AA5P	0	1.01918	Stage IV	High Grade	M	65	1.86667

## Sheet: GSE13507
ID	status	survival_time(months)	TMN stage	Grade
GSM340605	1	18.1667	T1N0M0	1
GSM340606	0	136.967	TaN0M0	1
GSM340607	0	136.367	TaN0M0	1
GSM340608	1	26.9	T1N0M0	1
GSM340609	1	87.0667	T1N0M0	1
GSM340610	1	15.3	T1N0M0	1
GSM340611	1	18.5333	T1N0M0	1
GSM340612	0	129.933	T2N0M0	1
GSM340613	1	12.5667	T3bN0M0	2
GSM340614	0	128.967	T3aN0M0	1
GSM340615	0	125.033	TaN0M0	1
GSM340616	0	125.267	TaN0M0	1
GSM340617	0	130.6	T1N0M0	1
GSM340618	1	1.03333	T4N0M0	1
GSM340619	0	129.667	T1N0M0	1
GSM340620	1	16.6667	T3aN2M1	1
GSM340621	0	127.633	T1N0M0	1
GSM340622	0	124.533	TaN0M0	1
GSM340623	1	3.13333	T4N2M1	2
GSM340624	1	65.9333	T1N0M0	1
GSM340625	1	3.23333	T1N0M0	1
GSM340626	0	120.6	T1N0M0	1
GSM340627	1	22.6667	T1N0M0	1
GSM340628	0	120.5	T3aN0M0	2
GSM340629	1	50.4333	T1N0M0	1
GSM340630	1	66.3	T2N0M0	1
GSM340631	0	120.167	TaN0M0	1
GSM340632	0	120.6	T1N0M0	1
GSM340633	1	14.5667	T3bN0M0	2
GSM340634	0	115.833	T3aN0M0	2
GSM340635	0	106.6	TaN0M0	1
GSM340636	0	121.2	T2N0M0	2
GSM340637	1	98	T1N0M0	1
GSM340638	1	67.0333	T1N0M0	1
GSM340639	0	99.7333	TaN0M0	1
GSM340640	1	50.3	TaN0M0	1
GSM340641	0	98.2333	T1N0M0	2
GSM340642	0	106.033	T1N0M0	1
GSM340643	0	95.3	T1N0M0	1
GSM340644	1	80.4333	TaN0M0	1
GSM340645	1	35.7	T1N0M0	2
GSM340646	1	51.7667	T1N0M0	2
GSM340647	0	92.8333	T1N0M0	1
GSM340648	0	90.7333	T2N0M0	1
GSM340649	0	90.4667	T1N0M0	1
GSM340650	0	86.0667	T1N0M0	1
GSM340651	1	134.967	T1N0M0	1
GSM340652	1	65.9333	T1N0M0	1
GSM340653	1	25.8333	T3bN0M0	2
GSM340654	1	10.2667	T3bN2M0	2
GSM340655	1	85.4333	T1N0M0	2
GSM340656	1	3.16667	T1N0M0	2
GSM340657	0	83.6333	T1N0M0	1
GSM340658	0	83.6333	T1N0M0	1
GSM340659	1	70.9333	T1N0M0	1
GSM340660	0	81.6333	T2N0M0	1
GSM340661	0	80.2	T1N0M0	1
GSM340662	0	78.8333	T1N0M0	2
GSM340663	0	78.7333	T1N0M0	2
GSM340664	1	70.7333	TaN0M0	1
GSM340665	1	8.7	T2N1M1	2
GSM340666	0	75.3333	T1N0M0	1
GSM340667	0	75.7	T1N0M0	1
GSM340668	0	75.1333	TaN0M0	1
GSM340669	0	75.1333	T1N0M0	1
GSM340670	0	74.1667	TaN0M0	1
GSM340671	1	16.2333	T1N0M0	2
GSM340672	1	15.1	T3bN0M0	2
GSM340673	1	11.2333	T2N0M0	1
GSM340674	0	69.4333	T2N0M0	2
GSM340675	1	25.0333	T1N0M0	2
GSM340676	0	67.0667	TaN0M0	1
GSM340677	0	65.2333	T2N0M0	2
GSM340678	1	11.9667	T4N0M0	2
GSM340679	0	62	T1N0M0	1
GSM340680	0	61.3333	T1N0M0	1
GSM340681	0	60.9	T1N0M0	2
GSM340682	0	60.2	T1N0M0	1
GSM340683	0	59.6	T1N0M0	1
GSM340684	1	10.4	T4N0M0	2
GSM340685	1	59.8667	T1N0M0	1
GSM340686	0	59	T1N0M0	1
GSM340687	0	58.7333	T1N0M0	1
GSM340688	1	46.1667	T1N0M0	1
GSM340689	0	58.4333	T1N0M0	1
GSM340690	0	58.0667	T1N0M0	1
GSM340691	0	57.6333	T1N0M0	1
GSM340692	1	36.3	T1N0M0	1
GSM340693	0	56.4667	T2N0M0	2
GSM340694	0	55.5	T2N0M0	2
GSM340695	0	52.9667	T1N0M0	1
GSM340696	1	11.5	T3N1M0	2
GSM340697	1	17.8667	T3N0M0	2
GSM340698	1	28.5333	T1N0M0	2
GSM340699	1	17.6333	T1N0M0	1
GSM340700	1	15.4	T2N0M0	2
GSM340701	0	48.4333	T3bN0M0	2
GSM340702	1	4.5	T4N1M1	1
GSM340703	0	47.5	TaN0M0	1
GSM340704	1	5.23333	T2N1M0	2
GSM340705	0	45.6	T3bN0M0	2
GSM340706	0	45.1333	T2N0M0	2
GSM340707	0	43.5	TaN0M0	1
GSM340708	0	44.1	T1N0M0	2
GSM340709	1	5.93333	T2N0M0	1
GSM340710	1	31.5333	T1N0M0	2
GSM340711	0	41.8	T1N0M0	1
GSM340712	1	6.5	T2N2M0	2
GSM340713	0	41.0667	T1N0M0	1
GSM340714	0	39.7667	T2bN0M0	2
GSM340715	0	38.9667	T2N0M0	1
GSM340716	1	31.9667	T1N0M0	1
GSM340717	0	37.3	T1N0M0	1
GSM340718	0	36.8333	T2aN0M0	1
GSM340719	0	36.5667	T1N0M0	1
GSM340720	0	28.1	T2aN0M0	2
GSM340721	1	3.93333	T2N0M0	2
GSM340722	1	23.5333	T1N0M0	1
GSM340723	1	15.1	T3N0M0	2
GSM340724	0	34.8667	TaN0M0	1
GSM340725	0	34.2333	T3N1M0	2
GSM340726	0	33.7	TaN0M0	1
GSM340727	1	11.0667	T4aN0M0	1
GSM340728	1	5.76667	T3N0M0	2
GSM340729	0	33.0667	T2N0M0	1
GSM340730	0	32.8667	TaN0M0	1
GSM340731	1	9.23333	T2N0M0	2
GSM340732	1	7.1	T3N1M0	2
GSM340733	1	17.1333	T2N0M0	1
GSM340734	1	23.5667	TaN0M0	1
GSM340735	0	30.7	T1N0M0	1
GSM340736	0	30.1	T1N0M0	2
GSM340737	0	29.7333	T1N0M0	1
GSM340738	1	15.4333	T1N0M0	1
GSM340739	0	29.3667	T1N0M0	1
GSM340740	1	17.6667	T1N0M0	1
GSM340741	0	28.4667	T1N0M0	1
GSM340742	0	23.9	T1N0M0	1
GSM340743	0	23.5667	T1N0M0	1
GSM340744	1	13.9333	T1N0M0	2
GSM340745	1	2.13333	TaN3M1	2
GSM340746	0	22.2667	T2N0M0	2
GSM340747	1	6.86667	T4N0M1	1
GSM340748	0	20.8333	T1N0M0	1
GSM340749	0	21.6333	T1N0M0	1
GSM340750	0	21.4	TaN0M0	1
GSM340751	0	57.8667	T1N0M0	1
GSM340752	0	21.2333	T1N0M0	2
GSM340753	0	21.2333	TaN0M0	1
GSM340754	0	20.4667	T1N0M0	1
GSM340755	0	20.4	T1N0M0	2
GSM340756	0	19	TaN0M0	1
GSM340757	0	79.3	T2N0M0	2
GSM340758	1	15.4667	T4N1M0	2
GSM340759	1	26.4333	T2N1M1	2
GSM340760	1	13.2667	T4N0M0	2
GSM340761	1	6.4	T3NxM0	2
GSM340762	1	10.6667	T4aN0M0	2
GSM340763	0	18.1333	T2N2M0	1
GSM340764	0	15.3667	T3aN0M0	1
GSM340765	0	11.8	T4N2M0	2
GSM340766	0	10.8667	T2N0M0	2
GSM340767	0	10.0333	T2N0M0	1
GSM340768	0	6.73333	T1N0M0	1
GSM340769	0	5.3	T2aN0M0	2

## Sheet: GSE32548
ID	status	survival_time(years)	tumor_grade	tumor_stage
GSM806803	0	9.19	G3	T2
GSM806804	1	0.73	G2	T2
GSM806805	1	3.03	G3	T2
GSM806806	0	8.7	G2	T1
GSM806807	0	5.33	G2	Ta
GSM806808	0	1.07	G2	Ta
GSM806809	0	8.72	G1	Ta
GSM806810	0	6.33	G3	T2
GSM806811	0	5.53	G2	Ta
GSM806812	0	1.85	G2	Ta
GSM806813	0	6.17	G2	Ta
GSM806814	0	2.13	G3	T2
GSM806815	0	0.09	G3	T1
GSM806816	1	4.69	G1	Ta
GSM806817	0	1.65	G2	T1
GSM806818	0	0.85	G1	Ta
GSM806819	0	2.39	G2	Ta
GSM806820	1	5.73	G3	T1
GSM806821	0	8.36	G2	Ta
GSM806822	0	7.55	G3	T2
GSM806823	1	2.69	G2	Ta
GSM806824	0	2.32	G3	T1
GSM806825	0	5.56	G2	Ta
GSM806826	0	8.14	G3	T2
GSM806827	0	5.71	G2	Ta
GSM806828	0	2.92	G2	Ta
GSM806829	1	6.83	G2	Ta
GSM806830	0	2.71	G3	T1
GSM806831	0	8.18	G2	T1
GSM806832	0	6.53	G3	T2
GSM806833	0	2.98	G2	Ta
GSM806834	1	2.21	G3	T2
GSM806835	1	2.46	G3	T2
GSM806836	0	7.66	G3	Ta
GSM806837	0	2.34	G2	T1
GSM806838	0	7.55	G1	Ta
GSM806839	1	1.21	G2	T2
GSM806840	0	7.38	G2	Ta
GSM806841	0	6.02	G2	Ta
GSM806842	0	3.71	G2	T1
GSM806843	1	0.08	G3	T2
GSM806844	0	3.58	G3	T1
GSM806845	0	6.89	G3	T1
GSM806846	0	3.65	G1	Ta
GSM806847	0	6.62	G1	Ta
GSM806848	0	7.43	G1	Ta
GSM806849	0	4.53	G3	T2
GSM806850	0	7.08	G2	Ta
GSM806851	0	7.08	G1	Ta
GSM806852	0	2.28	G3	T1
GSM806853	0	3.16	G2	T1
GSM806854	0	4.53	G2	Ta
GSM806855	0	7.34	G3	T2
GSM806856	0	5.94	G3	T1
GSM806857	0	7.1	G3	T1
GSM806858	0	6.1	G1	Ta
GSM806859	0	6.91	G2	Ta
GSM806860	0	6.62	G2	T1
GSM806861	0	0.44	G3	T1
GSM806862	0	7.15	G2	Ta
GSM806863	0	7.2	G3	T2
GSM806864	1	0.75	G3	T2
GSM806865	1	3.05	G3	T1
GSM806866	0	1.09	G2	T1
GSM806867	0	7	G3	T1
GSM806868	0	6.39	G3	T2
GSM806869	0	4.12	G1	Ta
GSM806870	0	3	G1	Ta
GSM806871	0	5.47	G2	T1
GSM806872	1	0.52	G3	T2
GSM806873	0	4.22	G3	T1
GSM806874	1	5.02	G3	T1
GSM806875	0	6.77	G3	T1
GSM806876	1	0.63	G3	T2
GSM806877	0	6.77	G2	T1
GSM806878	0	5.66	G3	T1
GSM806879	0	6.28	G3	T2
GSM806880	0	6.18	G3	Ta
GSM806881	1	0.05	G3	T1
GSM806882	0	3.3	G1	Ta
GSM806883	1	0.32	G3	T2
GSM806884	0	5.72	G2	Tx
GSM806885	0	5.08	G2	T1
GSM806886	1	0.96	G3	T2
GSM806887	0	4.1	G3	T1
GSM806888	0	5.93	G1	Ta
GSM806889	0	4.64	G3	T1
GSM806890	0	5.81	G2	Ta
GSM806891	0	5.66	G3	T1
GSM806892	0	6.22	G2	T1
GSM806893	0	6.19	G3	T1
GSM806894	0	3.05	G3	T1
GSM806895	0	6.18	G3	T1
GSM806896	0	5.89	G2	T1
GSM806897	1	1.72	G2	T2
GSM806898	0	2.5	G3	T2
GSM806899	0	1.23	G1	Ta
GSM806900	0	5.83	G3	T2
GSM806901	0	0.02	G3	T1
GSM806902	1	1.48	G3	T2
GSM806903	1	0.58	G3	T2
GSM806904	0	5.25	G3	T1
GSM806905	0	2.57	G2	Ta
GSM806906	0	5.49	G3	T1
GSM806907	0	5.38	G1	Ta
GSM806908	0	4.83	G2	Ta
GSM806909	0	4.83	G3	T2
GSM806910	0	4.48	G3	T1
GSM806911	0	2.43	G3	T1
GSM806912	0	1.14	G2	Ta
GSM806913	1	0.53	G3	T2
GSM806914	0	5.33	G3	T1
GSM806917	0	4.45	G3	T1
GSM806918	0	4.12	G3	T1
GSM806920	1	0.31	G3	T2
GSM806921	0	4.68	G3	T1
GSM806922	0	4.68	G3	T2
GSM806923	1	0.54	G3	T2
GSM806924	0	1.52	G3	T1
GSM806925	0	4.48	G3	T2
GSM806926	0	3.43	G3	T2
GSM806927	0	3.39	G3	T2
GSM806928	0	2.74	G3	T2
GSM806929	1	1.72	G3	T1
GSM806930	0	3.85	G3	T1
GSM806931	0	1	G3	T1
GSM806932	0	2.24	G3	T1
GSM806933	0	2.84	G3	T2

## Sheet: GSE32894
ID	status	survival_time(months)	gender	age	tumor_stage	tumor_grade
GSM814052	0	110.3	M	57	T2	G3
GSM814057	0	104.38	M	71	T1	G2
GSM814065	0	103.79	M	65	Ta	G2
GSM814077	0	98.37	M	75	T1	G3
GSM814089	0	98.07	M	59	T1	G2
GSM814085	0	97.71	F	65	T2	G3
GSM814068	0	96.39	M	71	T2	G3
GSM814100	0	88.6	F	38	Ta	G2
GSM814119	0	88.14	M	71	T2	G3
GSM814126	0	86.43	F	63	T2	G3
GSM814095	0	85.41	F	85	Ta	G1
GSM814121	0	85.22	M	68	T1	G3
GSM814112	0	84.92	M	70	Ta	G2
GSM814131	0	84.03	M	61	T1	G3
GSM814122	0	82.85	M	77	Ta	G2
GSM814107	0	82.72	M	60	T1	G3
GSM814087	1	81.93	M	64	Ta	G2
GSM814123	0	79.4	F	78	T1	G2
GSM814156	0	78.64	F	72	Ta	G2
GSM814090	0	78.44	M	64	T2	G3
GSM814132	0	76.67	M	67	T2	G3
GSM814064	0	75.98	M	68	T3b	G3
GSM814166	0	74.56	M	75	T1	G2
GSM814168	0	74.33	M	77	T1	G3
GSM814170	0	74.07	M	75	T1	G3
GSM814069	0	74.04	M	45	Ta	G2
GSM814098	0	73.87	F	79	Ta	G1
GSM814135	0	72.56	M	59	Ta	G1
GSM814102	0	72.2	F	82	Ta	G2
GSM814155	0	71.8	M	66	Ta	G2
GSM814160	0	71.08	F	56	Ta	G1
GSM814171	0	70.72	F	70	T1	G2
GSM814176	0	69.93	F	68	T2	G3
GSM814164	0	69.67	M	73	Ta	G2
GSM814109	0	69.5	M	71	T2b	G3
GSM814162	0	69.5	M	44	Ta	G2
GSM814086	0	68.45	M	73	Ta	G2
GSM814144	0	67.92	M	67	T1	G3
GSM814165	0	67.92	M	75	T1	G3
GSM814071	0	66.9	F	62	T1	G2
GSM814084	0	66.71	M	84	Ta	G2
GSM814066	0	66.25	M	76	Ta	G2
GSM814203	0	65.33	F	57	Ta	G1
GSM814191	0	64.64	M	65	Ta	G1
GSM814192	0	64.41	M	57	Ta	G3
GSM814208	0	63.98	M	66	Ta	G1
GSM814058	0	63.91	M	55	Ta	G2
GSM814205	0	63.88	F	56	Ta	G1
GSM814184	0	63.02	M	69	T1	G3
GSM814074	0	62.99	M	78	Ta	G1
GSM814212	0	62.53	M	81	Ta	G1
GSM814210	0	61.71	M	58	Ta	G1
GSM814201	0	61.05	M	80	Ta	G1
GSM814140	1	60.16	M	50	T1	G3
GSM814217	0	59.61	F	57	Ta	G2
GSM814193	0	58.03	M	71	Ta	G2
GSM814195	0	58.03	M	57	T3b	G3
GSM814229	0	57.6	M	61	Ta	G2
GSM814189	0	57.57	F	60	T2	G3
GSM814215	0	56.68	M	84	Ta	G1
GSM814190	0	56.55	M	80	Ta	G2
GSM814240	0	56.22	M	56	T2	G3
GSM814163	0	55.69	M	80	T1	G3
GSM814059	0	55.04	M	86	T1	G2
GSM814234	0	55.04	F	56	Ta	G1
GSM814194	0	54.41	F	71	Ta	G1
GSM814110	0	54.35	M	67	T2	G3
GSM814228	0	54.35	F	61	Ta	G2
GSM814118	0	54.31	M	46	Ta	G2
GSM814198	0	53.82	M	58	T1	G3
GSM814246	0	53.72	M	61	T2	G3
GSM814237	0	51.12	F	60	T1	G3
GSM814230	0	50.86	M	61	Ta	G3
GSM814196	0	50.7	F	86	Ta	G1
GSM814139	0	50.6	M	69	T1	G3
GSM814224	0	49.87	M	20	Ta	G1
GSM814245	0	49.68	M	72	T1	G3
GSM814186	0	49.45	M	69	T1	G2
GSM814133	0	49.35	F	88	Ta	G1
GSM814159	0	49.15	M	84	T1	G3
GSM814255	0	47.64	M	75	T1	G2
GSM814231	0	47.21	M	70	Ta	G1
GSM814260	0	47.08	F	62	T1	G2
GSM814247	0	46.75	M	78	T1	G2
GSM814153	0	45.34	M	77	Ta	G1
GSM814256	0	45.27	M	72	Ta	G1
GSM814264	0	44.75	F	75	Ta	G1
GSM814103	0	44.52	M	82	T1	G2
GSM814267	0	44.05	M	80	Ta	G2
GSM814265	0	43.43	F	80	T1	G3
GSM814167	0	43.1	M	84	Ta	G2
GSM814106	0	43.04	M	59	T1	G3
GSM814261	0	42.12	F	67	Ta	G2
GSM814249	0	41.46	M	57	T1	G2
GSM814266	0	41.26	F	61	Ta	G2
GSM814248	0	41.06	F	62	T2	G3
GSM814271	0	40.83	M	67	Ta	G2
GSM814251	0	40.7	F	69	T2	G3
GSM814276	0	40.57	M	64	Ta	G1
GSM814274	0	39.91	F	51	Ta	G1
GSM814150	0	39.58	M	65	Ta	G1
GSM814222	0	39.12	M	85	T1	G3
GSM814275	0	38.2	M	70	Ta	G3
GSM814117	0	37.87	F	83	T1	G2
GSM814253	0	37.78	M	69	Ta	G2
GSM814252	0	37.05	F	51	Ta	G1
GSM814169	0	36.62	M	67	T1	G3
GSM814056	1	36.36	M	59	T3b	G3
GSM814197	0	36.33	M	90	Ta	G3
GSM814134	0	35.97	M	74	Ta	G1
GSM814091	0	35.74	M	72	Ta	G2
GSM814280	0	35.38	F	76	T1	G3
GSM814218	1	34.78	M	65	T2b	G3
GSM814278	0	34.72	F	60	T1	G3
GSM814286	0	34.06	M	80	T1	G2
GSM814295	0	34.06	M	67	T2	G3
GSM814287	0	33.7	M	76	T2	G3
GSM814175	0	33.6	F	85	Ta	G2
GSM814292	0	33.37	F	78	T1	G3
GSM814301	0	33.34	M	57	Ta	G2
GSM814254	0	32.91	M	79	T2	G3
GSM814285	0	32.88	M	58	T1	G2
GSM814273	0	32.32	M	62	Ta	G1
GSM814282	0	31.53	M	70	Ta	G1
GSM814297	0	31.33	M	72	Ta	G1
GSM814185	0	30.84	F	83	Ta	G2
GSM814303	0	30.81	M	64	Ta	G3
GSM814298	0	30.38	M	66	Ta	G3
GSM814358	0	30.15	M	62	T1	G2
GSM814173	0	29.98	M	75	T2	G3
GSM814305	0	29.92	M	83	Ta	G1
GSM814094	1	29.49	M	64	T2	G3
GSM814306	0	29.49	F	82	Ta	G1
GSM814199	0	29.13	M	65	T1	G3
GSM814211	0	28.57	M	52	Ta	G2
GSM814096	0	28.11	M	82	T1	G2
GSM814308	0	28.04	M	80	Ta	G2
GSM814083	0	27.81	M	74	T1	G3
GSM814293	0	27.39	M	79	T1	G3
GSM814114	0	27.35	M	85	T1	G3
GSM814263	0	27.02	M	85	Ta	G2
GSM814309	0	26.66	M	63	Ta	G2
GSM814092	1	26.53	M	69	T2	G3
GSM814307	0	26.47	M	60	Ta	G3
GSM814304	0	26.3	M	67	Ta	G2
GSM814272	0	26.14	M	82	T1	G2
GSM814070	0	25.58	F	75	T2	G3
GSM814312	0	25.45	F	84	Ta	G2
GSM814281	0	25.32	F	78	Ta	G1
GSM814288	0	24.76	M	80	Ta	G2
GSM814204	1	24.2	M	68	T3b	G3
GSM814316	0	23.8	F	67	T1	G3
GSM814321	0	23.8	M	57	Ta	G1
GSM814318	0	23.7	M	76	Ta	G2
GSM814284	0	21.7	M	73	Ta	G3
GSM814313	0	21.57	M	79	Ta	G3
GSM814226	0	21.17	F	61	Ta	G1
GSM814108	0	21.11	M	78	Ta	Gx
GSM814317	0	21.01	F	66	T2	G3
GSM814172	1	20.61	F	51	T2a	G2
GSM814324	0	20.55	F	71	Ta	G1
GSM814323	0	20.42	F	79	Ta	G2
GSM814213	0	20.28	M	76	Ta	G1
GSM814328	0	19.89	F	74	Ta	G2
GSM814075	0	19.76	M	83	T1	G2
GSM814357	0	19.5	M	63	T4a	G3
GSM814330	0	19.46	M	83	Ta	G2
GSM814291	1	18.25	M	75	T2	G3
GSM814076	1	17.92	M	71	T2	G3
GSM814334	0	17.75	M	60	T2	G3
GSM814179	1	17.69	M	67	T2	G3
GSM814331	0	17.69	F	69	Ta	G2
GSM814333	0	17.69	M	75	Ta	G1
GSM814337	0	17.26	F	72	Ta	G2
GSM814354	0	17.06	M	71	T2	G3
GSM814302	0	16.77	F	77	T1	G3
GSM814329	0	16.73	M	76	T1	G2
GSM814356	0	16.37	M	59	T2	G3
GSM814336	0	16.24	F	71	Ta	G2
GSM814250	0	15.72	M	63	Ta	G2
GSM814269	1	15.58	F	57	T2	G3
GSM814055	0	15.39	M	81	T1	G2
GSM814322	1	15.09	M	61	T3	G2
GSM814174	0	14.7	F	68	Ta	G1
GSM814180	0	14.01	M	93	Ta	G2
GSM814200	0	13.71	F	83	Ta	G2
GSM814326	0	13.64	M	79	Ta	G1
GSM814225	1	13.41	M	58	T3b	Gx
GSM814325	1	13.41	M	66	T2	G3
GSM814340	0	13.28	M	76	T1	G2
GSM814129	0	13.12	M	83	T1	G2
GSM814338	0	12.95	M	35	Ta	G1
GSM814061	0	12.82	M	89	Ta	G2
GSM814136	0	12.43	M	84	Ta	G2
GSM814290	0	11.87	M	75	Ta	G2
GSM814343	0	11.74	M	43	T1	G2
GSM814353	1	10.95	F	76	T2	G3
GSM814149	0	10.09	M	75	Ta	G3
GSM814347	0	9.96	M	55	T2	G3
GSM814300	1	9.83	M	60	T2	G3
GSM814350	0	9.76	M	65	T1	G3
GSM814348	0	9.17	M	80	Ta	G2
GSM814342	0	8.58	M	79	Ta	G2
GSM814289	1	8.22	F	50	T2	G3
GSM814142	1	7.53	M	61	T2	G3
GSM814299	0	7.27	M	65	T1	G3
GSM814182	1	6.87	M	83	T2	G3
GSM814355	0	6.77	M	74	Ta	G1
GSM814352	0	6.67	M	68	T1	G3
GSM814062	0	6.58	M	79	T1	G2
GSM814345	0	6.58	M	76	Ta	G1
GSM814241	1	6.48	M	79	T2	G3
GSM814202	1	6.38	M	79	T2	G3
GSM814138	1	6.18	M	76	T3b	G3
GSM814351	0	5.59	M	32	Ta	G1
GSM814060	1	5.39	F	67	T2	G3
GSM814238	1	3.68	M	61	T2	G3
GSM814221	0	3.22	M	87	Ta	G2
GSM814233	0	2.76	M	86	T1	G2
GSM814296	0	1.61	F	70	T1	G2
GSM814072	0	1.08	F	75	T1	G3
GSM814181	0	0.62	M	89	T1	G3
GSM814349	0	0.5	F	59	Ta	G1
GSM814177	0	0.2	M	65	T1	G3

## Sheet: Mariathasan BCa
	binaryResponse	Immune phenotype	FMOne mutation burden per MB	Sex	os	censOS	Lund	Lund2	TCGA Subtype
SAMf2ce197162ce	NA	NA	3	M	1.577	1	MS2a2	Genomically unstable	IV
SAM698d8d76b934	NA	excluded	6	F	0.427105	1	MS2b2.2	Basal/SCC-like	IV
SAMc1b27bc16435	CR/PR	excluded	5	M	24.1807	0	MS2a1	Genomically unstable	I
SAM85e41e7f33f9	NA	inflamed	10	M	0.62423	1	MS2b2.2	Basal/SCC-like	IV
SAMf275eb859a39	CR/PR	excluded	9	M	24.4764	0	MS1a	UroA	I
SAM7f0d9cc7f001	SD/PD	excluded	NA	M	4.63244	1	MS2b1	Infiltrated	II
SAM4305ab968b90	SD/PD	desert	12	M	1.41273	1	MS1b	UroA	I
SAMcf018fee2acd	SD/PD	excluded	NA	M	16.23	1	MS1a	UroA	I
SAMb2f1d0e54ece	CR/PR	desert	NA	M	11.4004	1	MS2b1	Infiltrated	IV
SAMcc4675f394a1	SD/PD	NA	NA	M	3.12115	1	MS1a	UroA	I
SAM49f9b2e57aa5	SD/PD	excluded	5	M	7.45791	1	MS1b	UroA	I
SAM2e7aa8fa0ab3	SD/PD	excluded	14	M	7.72074	1	MS1b	UroA	II
SAMd0e47be700b0	NA	desert	5	M	0.887064	1	MS1b	UroA	II
SAMdf3e42c8672a	SD/PD	inflamed	19	M	7.32649	1	MS2b2.2	Basal/SCC-like	III
SAMd027124354ce	CR/PR	desert	4	F	23.5236	0	MS2b2.2	Basal/SCC-like	III
SAM36d87392593b	SD/PD	excluded	7	M	23.6879	0	MS2b2.2	Basal/SCC-like	III
SAM4edbe45817b3	NA	inflamed	26	M	1.05133	1	MS2b2.2	Basal/SCC-like	III
SAM36a9225b0222	SD/PD	inflamed	1	M	23.8193	0	MS2b1	Infiltrated	IV
SAMe7bf6c015192	SD/PD	inflamed	7	M	3.12115	1	MS2b2.1	UroB	III
SAM6dd7ad1d797d	SD/PD	NA	NA	M	19.2854	1	MS2b2.2	Basal/SCC-like	III
SAMc0d625a50eb8	SD/PD	desert	3	F	13.2731	1	MS2b1	Infiltrated	I
SAM18039827e1b9	SD/PD	desert	15	M	1.47844	1	MS1b	UroA	II
SAM681e4bf7cf85	CR/PR	excluded	7	M	23.3922	0	MS1b	UroA	I
SAMc692536a795a	SD/PD	desert	10	M	5.65092	1	MS2b1	Infiltrated	II
SAM9a2cf3c06fb3	SD/PD	inflamed	4	M	5.65092	1	MS2b1	Infiltrated	II
SAM557dde1b9f3e	SD/PD	excluded	5	M	6.70226	1	MS1a	UroA	I
SAMb8f13a0525a6	NA	excluded	4	M	2.69405	1	MS2b2.2	Basal/SCC-like	IV
SAM23aa15d4a0b0	SD/PD	excluded	5	F	5.71663	1	MS2a1	Genomically unstable	II
SAM468a9e1dc821	SD/PD	desert	8	M	3.8768	1	MS2b2.1	UroB	IV
SAM81b71522417a	SD/PD	NA	7	F	2.13552	1	MS1b	UroA	I
SAM6cb230f208a8	CR/PR	desert	20	M	23.2279	0	MS1b	UroA	I
SAM0684af734db1	CR/PR	NA	6	F	23.2608	0	MS1b	UroA	I
SAMb963dda93cfd	SD/PD	excluded	8	M	2.75975	1	MS2b2.2	Basal/SCC-like	IV
SAMa9ca8536d2b1	SD/PD	NA	3	M	21.848	0	MS2b1	Infiltrated	III
SAM9fb814c22bdb	SD/PD	desert	6	F	19.1211	1	MS2b1	Infiltrated	III
SAMbcbc7957c264	SD/PD	desert	9	M	4.17248	1	MS1b	UroA	I
SAM7fb6987514a4	SD/PD	excluded	1	M	22.8337	0	MS2b1	Infiltrated	III
SAM63405b04ab2d	SD/PD	NA	NA	M	6.80082	1	MS2b1	Infiltrated	II
SAM18bc1078bc15	SD/PD	NA	19	M	6.89938	1	MS2a1	Genomically unstable	II
SAM7d2dfba6cd84	SD/PD	inflamed	4	M	12.7146	1	MS2b1	Infiltrated	IV
SAMd1bd63734394	SD/PD	NA	22	M	1.9384	1	MS2b2.2	Basal/SCC-like	III
SAMe9ae8beb82fa	SD/PD	desert	7	M	5.48665	1	MS2b1	Infiltrated	III
SAMb0a83e5fbde9	SD/PD	NA	7	M	23.3265	0	MS1b	UroA	I
SAMba7176afe070	SD/PD	excluded	5	F	3.44969	0	MS1a	UroA	I
SAMae1690469964	SD/PD	NA	NA	M	21.1581	1	MS1b	UroA	I
SAMbe83eae4026e	SD/PD	excluded	10	F	2.7269	1	MS1b	UroA	I
SAMe5bc41772bc9	SD/PD	excluded	5	M	6.11088	1	MS2b2.1	UroB	I
SAM23095936e611	SD/PD	desert	5	F	2.23409	1	MS1b	UroA	I
SAM7114d99032ec	SD/PD	NA	17	M	10.8419	1	MS1b	UroA	I
SAMd215b503f99a	SD/PD	NA	NA	M	1.70842	0	MS2b1	Infiltrated	I
SAMdb3f50c9129c	SD/PD	excluded	10	M	15.8029	1	MS2b1	Infiltrated	IV
SAMbf1a3ae828e6	CR/PR	excluded	35	M	20.731	0	MS2b1	Infiltrated	II
SAM52e3fa3ad574	SD/PD	NA	4	M	7.95072	1	MS2b1	Infiltrated	II
SAMd4c0837b0997	SD/PD	excluded	5	M	5.38809	1	MS2b2.1	UroB	III
SAM9cafb905b36a	SD/PD	inflamed	12	M	7.62218	1	MS2b2.2	Basal/SCC-like	IV
SAM3f2033c90438	NA	inflamed	NA	M	0.821355	1	MS2b2.2	Basal/SCC-like	II
SAM032c642382a7	SD/PD	inflamed	44	F	2.49692	1	MS2b2.2	Basal/SCC-like	IV
SAM5ffd7e4cd794	NA	NA	NA	M	1.21561	1	MS2a1	Genomically unstable	I
SAMb419a8fcbfcd	CR/PR	excluded	19	M	22.7351	0	MS2a1	Genomically unstable	IV
SAM8884fe446d20	CR/PR	inflamed	13	M	23.1622	0	MS2b2.2	Basal/SCC-like	III
SAM17c45bf16bb6	NA	excluded	5	M	2.69405	1	MS1b	UroA	I
SAM2070b416069c	SD/PD	excluded	5	M	8.01643	1	MS1a	UroA	I
SAM0ce9c983b20f	SD/PD	excluded	9	M	6.6037	1	MS2b2.2	Basal/SCC-like	III
SAMa1e62d323e1d	SD/PD	inflamed	15	F	10.5791	1	MS2a1	Genomically unstable	II
SAM61baf919bb01	SD/PD	desert	NA	F	15.6057	1	MS2b1	Infiltrated	I
SAM97a00e0929fb	CR/PR	excluded	18	M	12.7146	0	MS2a1	Genomically unstable	II
SAM2f228939632f	SD/PD	excluded	8	F	7.88501	1	MS2b1	Infiltrated	IV
SAM9539a4f19ebc	SD/PD	desert	NA	M	7.95072	1	MS1b	UroA	I
SAM36851bc8b9ae	SD/PD	excluded	7	M	3.54825	1	MS1b	UroA	I
SAM297c0301e861	SD/PD	excluded	1	M	8.08214	1	MS2b1	Infiltrated	IV
SAM1fa6bcb7fc48	SD/PD	inflamed	8	M	22.7351	0	MS1b	UroA	I
SAM075e037d95bc	CR/PR	excluded	11	M	21.3224	0	MS1b	UroA	I
SAM6d2ae0c39b96	SD/PD	excluded	NA	M	22.1109	0	MS1b	UroA	I
SAMcabb6d58ff55	SD/PD	inflamed	11	F	20.271	0	MS2b2.2	Basal/SCC-like	IV
SAM716f54e468f4	SD/PD	NA	6	M	21.191	0	MS2b1	Infiltrated	II
SAMeff2ce356ccb	SD/PD	desert	14	M	8.08214	1	MS1b	UroA	I
SAM110501d0eedb	SD/PD	desert	21	M	4.27105	1	MS2a1	Genomically unstable	II
SAM2e9ac0b1b250	CR/PR	NA	18	M	22.1437	0	MS2b2.2	Basal/SCC-like	IV
SAMc0ef41aa6c8b	SD/PD	desert	5	M	9.56057	1	MS1b	UroA	I
SAMd636e3461955	SD/PD	inflamed	NA	M	10.4805	1	MS2b1	Infiltrated	IV
SAMe712352fb82a	CR/PR	desert	NA	M	22.1109	0	MS2a1	Genomically unstable	II
SAM30b5c6c54cf7	CR/PR	excluded	6	F	9.26489	1	MS2b2.2	Basal/SCC-like	IV
SAMd98bac0a070f	SD/PD	desert	8	M	2.06982	1	MS1a	UroA	III
SAM8e8ef2368dfa	SD/PD	desert	6	M	4.50103	1	MS2b1	Infiltrated	IV
SAM08cce2fa88f2	SD/PD	excluded	NA	F	22.1109	0	MS1b	UroA	I
SAMb4c7a001537d	SD/PD	inflamed	5	M	3.18686	1	MS1b	UroA	I
SAMfd947610629d	SD/PD	desert	5	M	9.03491	1	MS2b1	Infiltrated	I
SAM943df5cf15df	SD/PD	desert	5	M	2.13552	1	MS2b2.2	Basal/SCC-like	III
SAM31f41dd0d6ca	SD/PD	NA	NA	F	8.27926	1	MS2b2.1	UroB	I
SAMb3c02294aba7	CR/PR	desert	18	M	22.4066	0	MS2a1	Genomically unstable	II
SAM39eb94fa504d	SD/PD	excluded	6	M	17.9055	1	MS2b2.2	Basal/SCC-like	III
SAM62fb1388c871	SD/PD	NA	5	F	22.5051	0	MS2a1	Genomically unstable	IV
SAMc0da5d48686d	SD/PD	desert	5	M	9.49487	1	MS2a2	Genomically unstable	IV
SAMe7bcab05402e	SD/PD	NA	NA	M	7.91786	1	MS2b1	Infiltrated	I
SAM2570ff4aae6e	CR/PR	inflamed	12	F	22.3737	0	MS2b2.1	UroB	III
SAM2dc3f04e45e9	SD/PD	inflamed	NA	M	10.1848	1	MS2b2.2	Basal/SCC-like	II
SAM9448d858692c	NA	inflamed	8	M	2.03696	1	MS2b1	Infiltrated	II
SAM4501e41e4751	SD/PD	excluded	6	M	1.11704	1	MS2b2.2	Basal/SCC-like	III
SAM714285adf612	NA	inflamed	5	M	0.62423	1	MS2b1	Infiltrated	IV
SAM5b57e47fdcb3	SD/PD	NA	12	F	3.84394	1	MS1b	UroA	I
SAMae4da274eded	SD/PD	NA	NA	F	4.99384	1	MS2a2	Genomically unstable	II
SAMd35318127278	CR/PR	excluded	62	M	21.5852	0	MS2a1	Genomically unstable	II
SAMa913c6139ec8	SD/PD	excluded	NA	M	5.12526	1	MS2b1	Infiltrated	II
SAM75142fcab9df	SD/PD	excluded	7	F	11.9261	1	MS2b1	Infiltrated	I
SAMd697ba701077	SD/PD	excluded	NA	F	21.1581	1	MS1a	UroA	II
SAM166a419a4e5a	SD/PD	excluded	5	M	5.38809	1	MS2b1	Infiltrated	IV
SAM025b45c27e05	SD/PD	desert	1	M	8.77207	1	MS2b1	Infiltrated	III
SAMe07c4560772d	SD/PD	desert	5	F	2.10267	0	MS1b	UroA	I
SAM2dc578e0165f	NA	excluded	8	M	1.97125	1	MS2a2	Genomically unstable	IV
SAM3785587846ce	NA	NA	9	F	7.06366	1	MS1b	UroA	I
SAM560f23d6a3ad	CR/PR	inflamed	19	M	21.3881	0	MS2b2.2	Basal/SCC-like	IV
SAM52500cabdd36	SD/PD	excluded	12	F	20.4682	0	MS2a1	Genomically unstable	II
SAM14df63a65411	CR/PR	excluded	7	F	21.4209	0	MS1b	UroA	III
SAMf3a9bce50099	SD/PD	excluded	4	F	2.10267	0	MS2b1	Infiltrated	II
SAMffa5c7cad0e5	CR/PR	desert	10	M	15.54	1	MS2b1	Infiltrated	IV
SAMdab9ca8fb5de	SD/PD	excluded	14	M	0.197125	0	MS1a	UroA	I
SAM34430ef08e5b	SD/PD	NA	NA	M	18.1684	0	MS2b1	Infiltrated	IV
SAM4b0175e8db6e	SD/PD	desert	6	M	2.06982	1	MS2b1	Infiltrated	I
SAMf28c01545593	SD/PD	desert	8	M	6.40657	1	MS1b	UroA	I
SAMaec7380f9ab0	CR/PR	excluded	4	M	20.8624	0	MS2a2	Genomically unstable	IV
SAMaf7578d55754	NA	excluded	NA	F	0.229979	1	MS2a2	Genomically unstable	II
SAMbd8ee73983b8	NA	excluded	9	M	0.854209	1	MS1b	UroA	II
SAMe94c30c30616	SD/PD	excluded	6	M	15.3758	1	MS2a2	Genomically unstable	I
SAM54e58f1b0230	SD/PD	desert	5	M	4.36961	1	MS1b	UroA	I
SAM5e3bae090b8c	SD/PD	excluded	6	M	6.73511	1	MS1b	UroA	I
SAM3cb94b0d5297	SD/PD	excluded	15	M	5.05955	1	MS2b1	Infiltrated	IV
SAM61b9d4d84c64	SD/PD	inflamed	27	M	21.3881	0	MS2a1	Genomically unstable	I
SAM8a42c0d59187	NA	NA	3	M	2.82546	1	MS1b	UroA	III
SAMcb132b0cdd2c	SD/PD	desert	NA	M	2.52977	1	MS2a2	Genomically unstable	II
SAMe97af0feefdf	SD/PD	excluded	3	F	11.1047	1	MS1a	UroA	I
SAMee3844cc0b9f	SD/PD	NA	NA	M	3.21971	1	MS2b1	Infiltrated	I
SAM73b653ae20d1	NA	inflamed	3	F	1.80698	1	MS2b2.2	Basal/SCC-like	III
SAMdcae54fcd7fa	SD/PD	excluded	NA	M	6.2423	1	MS2b1	Infiltrated	II
SAMdad5c29dc105	SD/PD	excluded	5	M	2.43121	1	MS1b	UroA	II
SAMa424c75831b4	SD/PD	NA	6	M	3.54825	1	MS1b	UroA	II
SAM28687037e4ff	SD/PD	inflamed	6	M	21.5852	0	MS2b2.2	Basal/SCC-like	III
SAMe50d15fde368	CR/PR	desert	9	F	18.8912	0	MS1b	UroA	I
SAM45c8e6412c66	SD/PD	inflamed	5	M	3.48255	1	MS2b2.2	Basal/SCC-like	III
SAM8533e5e261d6	CR/PR	desert	5	M	12.8131	1	MS1b	UroA	I
SAMaaf505c36f93	CR/PR	excluded	15	M	20.5667	0	MS1b	UroA	I
SAM73663ee4a96e	CR/PR	excluded	NA	M	21.2567	0	MS1b	UroA	I
SAM0bdb3428bd13	SD/PD	NA	NA	F	2.23409	1	MS2b1	Infiltrated	II
SAM3330c03fdf00	SD/PD	NA	2	M	19.1869	0	MS2b1	Infiltrated	IV
SAM0a7c2091dd56	SD/PD	excluded	8	M	2.62834	1	MS2b2.2	Basal/SCC-like	III
SAM7bff231634e9	SD/PD	NA	NA	M	10.2505	1	MS2b2.2	Basal/SCC-like	III
SAM5d1dfd5207f5	SD/PD	NA	12	M	10.9076	1	MS1b	UroA	I
SAMeb587a68006b	SD/PD	NA	NA	M	20.6982	0	MS2b1	Infiltrated	II
SAM99a46b9eec27	SD/PD	excluded	5	M	3.61396	1	MS2b1	Infiltrated	I
SAM1ac4e3dee297	SD/PD	excluded	2	M	5.51951	1	MS1b	UroA	I
SAM553c3c35b847	SD/PD	NA	NA	F	6.70226	1	MS2b1	Infiltrated	IV
SAM3e04eb914f3d	CR/PR	excluded	17	M	17.2813	0	MS2b1	Infiltrated	I
SAMc2a1820d4e6b	CR/PR	excluded	NA	M	20.731	0	MS2b1	Infiltrated	I
SAM822b226466a1	SD/PD	desert	NA	M	17.2813	0	MS1b	UroA	I
SAMabc151b01ea3	SD/PD	excluded	NA	F	0.558522	1	MS2b2.2	Basal/SCC-like	IV
SAMe1eb5d988760	CR/PR	inflamed	14	M	21.0595	0	MS2b1	Infiltrated	I
SAMe3210d3632b4	SD/PD	inflamed	17	F	2.16838	1	MS2b2.2	Basal/SCC-like	III
SAMb15ad09d6e24	SD/PD	excluded	4	F	3.8768	1	MS2b1	Infiltrated	IV
SAM7893196e0e89	SD/PD	NA	5	M	2.66119	1	MS2b2.2	Basal/SCC-like	III
SAM3f446449bf81	NA	inflamed	NA	M	0.755647	1	MS2b2.1	UroB	I
SAM961d04c42bd9	SD/PD	excluded	17	M	5.8809	1	MS2a1	Genomically unstable	I
SAMb0d11db9aa79	SD/PD	inflamed	3	F	10.5462	1	MS2b2.1	UroB	I
SAM19fec8f3b3bd	SD/PD	excluded	5	M	9.88912	1	MS2b2.2	Basal/SCC-like	III
SAM6083aac8db99	CR/PR	inflamed	14	M	20.6324	0	MS2a2	Genomically unstable	II
SAM7ee2b6e4d6b3	NA	excluded	36	M	1.70842	1	MS1b	UroA	I
SAMa90d73f8d891	SD/PD	NA	12	M	1.01848	1	MS2b2.2	Basal/SCC-like	III
SAMaff272833538	NA	excluded	5	M	2.13552	1	MS2a2	Genomically unstable	I
SAM415f36ad349e	SD/PD	excluded	NA	M	17.9713	1	MS2b2.2	Basal/SCC-like	IV
SAM7c67b05aa109	SD/PD	NA	5	F	8.24641	1	MS1b	UroA	I
SAMad83c9c53537	SD/PD	NA	6	M	14.9815	0	MS1a	UroA	I
SAM3e8baff50d7a	SD/PD	desert	11	M	6.96509	1	MS2a1	Genomically unstable	II
SAM3ee5dcd894f0	SD/PD	desert	NA	M	8.70637	1	MS2b2.1	UroB	I
SAM8a1b0e02ee42	CR/PR	desert	14	M	20.5667	0	MS2a1	Genomically unstable	II
SAMd7d57ee3a863	CR/PR	inflamed	24	M	20.271	0	MS2b2.2	Basal/SCC-like	IV
SAMeb29625f76a5	SD/PD	excluded	2	M	3.12115	1	MS1b	UroA	I
SAM563d6233dfa2	SD/PD	NA	NA	M	2.13552	1	MS1a	UroA	IV
SAM4581bac493af	NA	NA	16	M	20.0411	0	MS2a2	Genomically unstable	II
SAMa1871f491b02	SD/PD	desert	NA	F	1.74127	1	MS1b	UroA	I
SAM30cf07d4874f	SD/PD	excluded	NA	M	11.6632	1	MS2b1	Infiltrated	II
SAM31291c256373	NA	inflamed	32	M	1.1499	1	MS2b1	Infiltrated	II
SAMd135d5867fe3	SD/PD	excluded	3	M	3.61396	1	MS2b2.2	Basal/SCC-like	IV
SAM9e11ec6bea80	SD/PD	inflamed	10	M	15.4086	1	MS2b2.2	Basal/SCC-like	IV
SAM065890737112	CR/PR	inflamed	8	M	20.0739	0	MS1b	UroA	II
SAMb470eb8f04be	CR/PR	excluded	35	M	20.0739	0	MS1b	UroA	I
SAM675a12a09c15	SD/PD	desert	13	M	2.89117	1	MS1a	UroA	I
SAM1e9c4d1d39ae	SD/PD	inflamed	5	F	12.4189	1	MS2b2.2	Basal/SCC-like	II
SAM5a2347c0498a	SD/PD	desert	9	M	4.89528	1	MS2a1	Genomically unstable	II
SAM0571f17f4045	SD/PD	excluded	2	F	4.53388	1	MS2b1	Infiltrated	II
SAM4b7ea015fd9e	SD/PD	excluded	NA	F	13.2731	1	MS1b	UroA	I
SAM9306c5c92444	SD/PD	inflamed	12	M	15.4415	0	MS2a1	Genomically unstable	II
SAMb15ac6e4c4ef	CR/PR	NA	11	M	20.0082	0	MS2a1	Genomically unstable	II
SAM28e6031ac18b	SD/PD	desert	22	M	9.23203	1	MS1a	UroA	I
SAMd86389d0d768	SD/PD	desert	NA	M	2.20123	1	MS1b	UroA	I
SAM63b2189c36d7	SD/PD	desert	14	M	3.97536	1	MS1b	UroA	I
SAM18be5b395318	SD/PD	excluded	5	M	9.00205	1	MS2a1	Genomically unstable	IV
SAM0d855cff64e6	SD/PD	desert	4	F	2.85832	1	MS2b2.2	Basal/SCC-like	IV
SAM6cbc10abddb0	SD/PD	inflamed	3	M	5.94661	1	MS2b2.2	Basal/SCC-like	III
SAMdee1011782cd	SD/PD	NA	NA	M	3.90965	1	MS2b1	Infiltrated	I
SAMe9475f77504b	SD/PD	excluded	NA	M	18.6612	0	MS2b1	Infiltrated	IV
SAMa535fcdf18a0	CR/PR	NA	19	M	17.2813	0	MS1b	UroA	I
SAM7746b76437e6	NA	desert	5	M	2.82546	1	MS1b	UroA	I
SAM548551ef782c	CR/PR	desert	11	M	17.2813	0	MS2a1	Genomically unstable	IV
SAM203dcf14f927	CR/PR	inflamed	13	M	19.3511	0	MS2a2	Genomically unstable	II
SAMe41b1e773582	SD/PD	excluded	6	M	0.854209	1	MS2b2.2	Basal/SCC-like	III
SAM978a587b207e	SD/PD	excluded	NA	M	2.10267	1	MS2a2	Genomically unstable	II
SAM5234688806a7	SD/PD	desert	13	M	5.8809	1	MS1b	UroA	I
SAM2c9586161ce6	SD/PD	desert	9	M	11.269	1	MS1b	UroA	I
SAM76a431ba6ce1	SD/PD	inflamed	6	M	14.1273	1	MS2b1	Infiltrated	III
SAM7a9093b9c7e9	NA	desert	1	M	1.80698	1	MS2b1	Infiltrated	II
SAM8f2275c36e8c	SD/PD	desert	5	M	20.731	0	MS1b	UroA	I
SAMab8052a03398	SD/PD	inflamed	NA	M	13.306	1	MS2b1	Infiltrated	III
SAMd3bd67996035	CR/PR	excluded	7	M	20.8296	0	MS2a2	Genomically unstable	II
SAMfddc359e862b	NA	excluded	NA	F	1.9384	1	MS2b1	Infiltrated	II
SAM753d4bb52dbe	SD/PD	excluded	7	M	11.3676	1	MS2b1	Infiltrated	I
SAMd3601288319e	CR/PR	excluded	14	M	23.1294	0	MS2a1	Genomically unstable	II
SAM59f392864f5d	SD/PD	excluded	14	M	17.7741	1	MS2b1	Infiltrated	II
SAM26104d5adc89	SD/PD	excluded	1	M	5.38809	1	MS1a	UroA	III
SAMba1a34b5a060	SD/PD	inflamed	5	M	12.846	1	MS2b2.2	Basal/SCC-like	III
SAM18a4dabbc557	SD/PD	excluded	18	M	16.46	1	MS2a2	Genomically unstable	II
SAMfb7aec7cb0e2	CR/PR	inflamed	NA	M	22.538	0	MS2b2.2	Basal/SCC-like	IV
SAMfed609955db9	SD/PD	desert	7	F	20.5667	0	MS1b	UroA	I
SAMb8070b7937e7	SD/PD	desert	5	M	21.0267	1	MS1b	UroA	I
SAMf2aae1443f67	SD/PD	desert	7	F	10.3491	1	MS1b	UroA	III
SAM2bba8cb35e48	SD/PD	excluded	11	M	10.4805	1	MS2b1	Infiltrated	II
SAMcee0fa8c05b4	NA	excluded	7	M	1.67556	1	MS2a1	Genomically unstable	II
SAM5c139c5c1c4f	SD/PD	excluded	NA	M	7.22793	1	MS2b2.1	UroB	III
SAMc1251c7bfee2	CR/PR	excluded	5	M	21.6181	0	MS2a2	Genomically unstable	IV
SAM6780ed436b55	SD/PD	inflamed	14	F	6.2423	1	MS2b2.2	Basal/SCC-like	III
SAM85f0a3ac1c45	SD/PD	excluded	8	M	5.84805	1	MS1b	UroA	III
SAM9d2494119c05	SD/PD	NA	NA	M	1.44559	1	MS1b	UroA	I
SAM9410b866974a	SD/PD	NA	NA	M	6.73511	1	MS2b1	Infiltrated	IV
SAM5d989c86255e	SD/PD	desert	13	F	3.44969	1	MS2a2	Genomically unstable	III
SAM27299aed7681	CR/PR	excluded	8	F	18.8583	0	MS1b	UroA	I
SAM49d48750e294	SD/PD	excluded	0	M	9.85626	1	MS2b1	Infiltrated	II
SAMd43f8933066b	CR/PR	inflamed	15	M	20.0082	0	MS2b1	Infiltrated	II
SAM7aa01fc49a80	SD/PD	excluded	NA	M	2.13552	1	MS2b1	Infiltrated	II
SAM0257bbbbd388	SD/PD	excluded	18	M	15.6386	1	MS2a1	Genomically unstable	II
SAMc919aebc7fdd	CR/PR	inflamed	3	M	20.731	0	MS2b1	Infiltrated	IV
SAMa321770ac31c	SD/PD	excluded	8	M	7.06366	0	MS2b2.2	Basal/SCC-like	II
SAM3894ac3956a5	SD/PD	excluded	5	M	2.10267	0	MS1b	UroA	I
SAM3779e979db6b	NA	excluded	NA	M	1.31417	1	MS1a	UroA	I
SAM1c0ecfb3eb63	SD/PD	excluded	NA	F	5.84805	1	MS2b2.2	Basal/SCC-like	III
SAMbf91f27e7f9b	NA	excluded	3	M	0.591376	1	MS2b1	Infiltrated	I
SAMbcb07ba81cee	SD/PD	excluded	NA	M	2.52977	1	MS2b2.2	Basal/SCC-like	III
SAM9aa6a095a9d6	SD/PD	excluded	5	M	8.83778	1	MS2b2.1	UroB	I
SAM957378bd907f	SD/PD	excluded	NA	M	2.23409	1	MS2b1	Infiltrated	II
SAMf82bbdc267c8	SD/PD	desert	7	M	3.12115	1	MS1b	UroA	I
SAM2624229effe8	SD/PD	excluded	6	M	2.56263	1	MS2b1	Infiltrated	I
SAMd2492b2a31bb	SD/PD	desert	3	F	7.85216	1	MS2b2.2	Basal/SCC-like	III
SAM670649e105b5	CR/PR	excluded	15	F	22.078	0	MS2b2.2	Basal/SCC-like	I
SAM91c47b054ffb	CR/PR	inflamed	49	M	17.0185	1	MS2a1	Genomically unstable	II
SAM491e341d5a82	NA	desert	13	F	1.87269	1	MS2a1	Genomically unstable	II
SAM5fe7a81a39dd	SD/PD	inflamed	21	M	17.0842	1	MS2a1	Genomically unstable	II
SAM29da928587ad	SD/PD	desert	NA	F	2.59548	1	MS1a	UroA	III
SAM0a0f2bac4b20	SD/PD	NA	2	M	1.18275	1	MS2b2.2	Basal/SCC-like	III
SAM8e469834acc1	SD/PD	excluded	6	M	3.71253	1	MS1a	UroA	I
SAM8e43e9caf307	NA	excluded	4	F	0.492813	1	MS2a1	Genomically unstable	II
SAM99b1f6a9534e	NA	excluded	5	F	0.492813	1	MS2a1	Genomically unstable	II
SAM12502d970c10	SD/PD	inflamed	10	M	7.3922	1	MS1b	UroA	I
SAM9681450bbc90	NA	inflamed	21	M	4.96099	1	MS2b1	Infiltrated	III
SAM7d7c54623618	CR/PR	excluded	8	M	21.2238	0	MS2a1	Genomically unstable	II
SAM181b638b8248	SD/PD	excluded	NA	M	10.8747	1	MS2b1	Infiltrated	IV
SAMbfdffb97c446	SD/PD	excluded	6	F	6.70226	1	MS2b2.2	Basal/SCC-like	IV
SAM3b15b4c6311d	CR/PR	inflamed	44	M	21.4538	0	MS2b2.2	Basal/SCC-like	III
SAM00b9e5c52da9	NA	excluded	NA	M	1.90554	1	MS2b2.1	UroB	III
SAM59b825252c0d	NA	NA	15	M	0.525667	1	MS2b2.2	Basal/SCC-like	III
SAM1c8b086175ca	SD/PD	excluded	7	M	20.7639	1	MS2b1	Infiltrated	I
SAMeaa477a5384b	CR/PR	inflamed	14	M	21.5852	0	MS2b2.1	UroB	I
SAM1dda30f1c5be	SD/PD	desert	20	M	21.2567	0	MS2b1	Infiltrated	II
SAM9eebdef2858a	NA	excluded	NA	F	0.821355	1	MS2a1	Genomically unstable	IV
SAM9daccafc18db	SD/PD	desert	NA	F	16.46	0	MS2b2.2	Basal/SCC-like	III
SAM2eb07dedf07f	CR/PR	inflamed	13	M	20.501	0	MS2b1	Infiltrated	II
SAM25510f300d79	CR/PR	desert	NA	M	20.6982	0	MS2b2.2	Basal/SCC-like	III
SAMbda79f955628	SD/PD	inflamed	20	F	20.6324	0	MS2a2	Genomically unstable	II
SAM9b9d48b0b02c	NA	inflamed	5	M	2.89117	1	MS2a1	Genomically unstable	II
SAMff41c4e8c08f	NA	excluded	14	M	2.46407	1	MS1a	UroA	I
SAMc97f35a29d16	NA	desert	13	M	0.821355	0	MS1a	UroA	II
SAM187e056d6a2a	SD/PD	NA	NA	M	2.29979	1	MS1b	UroA	I
SAMbc8dc3a7b54e	SD/PD	desert	7	F	14.7515	1	MS2a1	Genomically unstable	II
SAM7b40007f4aa4	CR/PR	NA	12	F	21.6509	0	MS2a1	Genomically unstable	IV
SAM568ce160abd9	SD/PD	NA	NA	F	12.846	1	MS2b1	Infiltrated	III
SAM14938611a2d3	CR/PR	desert	38	M	21.4209	0	MS2a1	Genomically unstable	II
SAM1a87df750b9d	SD/PD	excluded	8	M	5.38809	1	MS2b2.2	Basal/SCC-like	III
SAMae02629a97f7	SD/PD	NA	NA	F	3.25257	1	MS1b	UroA	II
SAM47fc46c3d6be	SD/PD	inflamed	8	M	18.7269	0	MS2b1	Infiltrated	IV
SAM7829a341b9f3	SD/PD	inflamed	3	M	3.8768	1	MS2b2.2	Basal/SCC-like	IV
SAM0f956e757453	SD/PD	excluded	32	M	10.4148	1	MS2b1	Infiltrated	II
SAMaf42c1541269	SD/PD	inflamed	14	M	5.51951	0	MS2a2	Genomically unstable	II
SAM09c84ec0cf34	SD/PD	inflamed	NA	M	6.50513	1	MS1b	UroA	I
SAM7538ad9ff524	SD/PD	inflamed	21	F	19.1211	0	MS2b2.1	UroB	III
SAM95c70496ffb5	NA	inflamed	NA	F	0.361396	1	MS2b1	Infiltrated	III
SAM7edacb3deb65	NA	desert	NA	M	18.0041	0	MS2a1	Genomically unstable	II
SAMb2e4a082541a	SD/PD	NA	NA	F	4.36961	1	MS2b1	Infiltrated	IV
SAM771445e92421	CR/PR	inflamed	NA	M	19.4168	0	MS2b1	Infiltrated	III
SAM59fda9035d1d	SD/PD	NA	NA	M	3.74538	1	MS2b1	Infiltrated	IV
SAM727c0e92a2a7	CR/PR	NA	1	M	18.7269	0	MS2a2	Genomically unstable	II
SAM6f2a102a99df	CR/PR	NA	8	F	19.2854	0	MS2a2	Genomically unstable	II
SAMe56c96c51190	SD/PD	excluded	5	F	9.7577	1	MS2b1	Infiltrated	III
SAM2b672f4336c7	SD/PD	desert	2	M	15.3101	1	MS1b	UroA	I
SAM1ab1b28d9f2b	SD/PD	desert	13	F	2.10267	1	MS2a1	Genomically unstable	II
SAM1bcc62d8290c	NA	excluded	10	M	18.6283	0	MS2a1	Genomically unstable	IV
SAM6662f5181f87	SD/PD	inflamed	5	M	19.2854	0	MS1a	UroA	I
SAMe0c49ea0df5d	SD/PD	excluded	2	F	4.13963	1	MS2b2.1	UroB	III
SAM59289ca42c99	NA	excluded	4	M	1.70842	1	MS2b2.2	Basal/SCC-like	III
SAM18b9351e265a	SD/PD	inflamed	7	M	15.8686	1	MS2b1	Infiltrated	III
SAM7fb7a13c096b	SD/PD	excluded	11	M	1.67556	1	MS2b1	Infiltrated	II
SAM87a8e18eb45b	SD/PD	excluded	14	F	2.75975	1	MS1b	UroA	I
SAM1f3c93814cb9	NA	excluded	5	F	1.44559	1	MS2a2	Genomically unstable	II
SAM5fc9ae0aed1f	NA	inflamed	6	M	0.62423	1	MS2b2.2	Basal/SCC-like	IV
SAM9725303dce0c	SD/PD	desert	22	M	8.90349	0	MS2a1	Genomically unstable	II
SAM6ff654a20f98	CR/PR	excluded	6	M	18.5626	0	MS2b1	Infiltrated	I
SAM65afda25b920	SD/PD	excluded	4	M	8.08214	1	MS2b1	Infiltrated	III
SAMef0e3d2415fd	SD/PD	inflamed	1	M	10.1191	1	MS2b1	Infiltrated	IV
SAM07a93a28f801	CR/PR	excluded	18	M	12.846	0	MS2a1	Genomically unstable	II
SAM94859b440b1d	SD/PD	excluded	11	M	13.3388	1	MS1b	UroA	I
SAM58e7832f4e7d	CR/PR	desert	2	M	16.46	0	MS1a	UroA	I
SAMc57eadb2d82b	SD/PD	desert	3	M	8.01643	1	MS1b	UroA	I
SAMd5ab7fbfab4e	NA	excluded	35	M	18.1027	0	MS2a2	Genomically unstable	II
SAM5767dd75d142	CR/PR	excluded	32	M	18.1684	0	MS2a2	Genomically unstable	IV
SAMaabf4afe4213	SD/PD	NA	18	M	2.62834	1	MS2a1	Genomically unstable	II
SAMcc7a42d87e9c	CR/PR	inflamed	26	F	17.2156	0	MS2a1	Genomically unstable	I
SAMce39dd79b441	SD/PD	inflamed	14	M	6.27515	1	MS2b2.2	Basal/SCC-like	IV
SAM75f12d1a55fc	SD/PD	inflamed	6	M	14.7515	0	MS2b1	Infiltrated	IV
SAM6964a6d7b967	SD/PD	NA	5	M	16.2628	1	MS2a1	Genomically unstable	II
SAM3b1066e5801b	SD/PD	excluded	2	M	15.6386	0	MS2b1	Infiltrated	IV
SAMf20b827dca51	SD/PD	inflamed	14	M	4.36961	1	MS2b1	Infiltrated	II
SAM6792d6e98068	SD/PD	desert	17	M	6.01232	1	MS1b	UroA	I
SAM31d9176e11fb	CR/PR	inflamed	23	M	17.117	0	MS2b2.1	UroB	I
SAM04c589eb3fb3	NA	NA	50	M	0.689938	0	MS2b2.1	UroB	III
SAM5cc2d9036053	SD/PD	desert	11	M	5.68378	1	MS2b1	Infiltrated	I
SAMb8101c538753	SD/PD	inflamed	16	M	13.4045	1	MS2b2.2	Basal/SCC-like	IV
SAM80c6183220e6	SD/PD	inflamed	8	M	14.7515	0	MS2b2.2	Basal/SCC-like	III
SAM572f19794c96	CR/PR	excluded	33	M	16.8214	0	MS2b2.2	Basal/SCC-like	III
SAM1abf01dd4544	CR/PR	excluded	16	M	16.8542	0	MS2a2	Genomically unstable	II
SAM1f83ebd6be9b	SD/PD	desert	6	M	3.5154	1	MS1b	UroA	I
SAM1f66db567eb5	CR/PR	inflamed	38	M	16.5914	0	MS2b2.2	Basal/SCC-like	III
SAM4918c524b83a	NA	desert	14	M	0.62423	0	MS1b	UroA	I
SAMa0ca029b7afd	NA	NA	12	M	0.361396	1	MS1b	UroA	II
SAM6157c8f38b72	CR/PR	desert	9	M	16.5914	0	MS2b1	Infiltrated	I
SAMe7e4f7c076a7	SD/PD	inflamed	1	M	1.97125	1	MS2b2.2	Basal/SCC-like	IV
SAMbe25e2c88f3e	NA	NA	NA	M	2.92402	1	MS2b2.2	Basal/SCC-like	IV
SAM4caabd64e7fd	CR/PR	excluded	59	M	15.7043	0	MS1a	UroA	III
SAMc6eff056c89a	SD/PD	excluded	3	M	1.80698	1	MS2b2.1	UroB	III
SAM5cfa1699bdb7	SD/PD	NA	10	M	15.8357	0	MS2b1	Infiltrated	II
SAMda4d892fddc8	SD/PD	NA	4	M	14.1273	0	MS2b1	Infiltrated	IV
SAM3a1c9632ff7b	SD/PD	NA	NA	M	16.0329	0	MS1b	UroA	II
SAM8b4b8b0f9e73	SD/PD	excluded	7	M	15.6715	0	MS2b1	Infiltrated	I
SAMe3d4266775a9	SD/PD	NA	NA	M	13.9959	0	MS1b	UroA	I
SAM2de7cffb5f72	NA	NA	NA	M	1.83984	1	MS2a1	Genomically unstable	II

## Sheet: Braun RCC
RNA_ID	Arm	Sex	Age	ORR	Benefit	PFS	PFS_CNSR	OS	OS_CNSR	TMB_Counts	ITH	ImmunoPhenotype
G138701_RCCBMS-00020-T_v1_RNA_OnPrem	NIVOLUMAB	Male	62	NR	CB	12.1644	1	25.3479	1	NA	NA	Infiltrated
G138701_RCCBMS-00097-T_v1_RNA_OnPrem	NIVOLUMAB	Female	67	R	CB	5.49041	1	36.526	1	45	2.01818	Infiltrated
G138701_RCCBMS-00141-T_v1_RNA_OnPrem	NIVOLUMAB	Female	62	R	CB	61.9068	0	68.5479	0	23	0	Infiltrated
G138701_RCCBMS-00099-T_v1_RNA_OnPrem	NIVOLUMAB	Male	60	NR	NCB	1.24932	1	1.47945	1	NA	NA	Excluded
G138701_RCCBMS-00163-T_v1_RNA_OnPrem	NIVOLUMAB	Male	76	NR	ICB	5.65479	1	63.9781	0	48	0.136752	No_IF
G138701_RCCBMS-00053-T_v1_RNA_OnPrem	NIVOLUMAB	Female	46	NR	CB	15.4192	1	72.1315	0	NA	NA	No_IF
G138701_RCCBMS-00116-T_v1_RNA_OnPrem	NIVOLUMAB	Male	60	NR	NCB	1.21644	1	5.95068	1	NA	NA	Infiltrated
G138701_RCCBMS-00136-T_v1_RNA_OnPrem	NIVOLUMAB	Male	64	NR	ICB	2.86027	1	35.5726	1	242	0.0518519	Infiltrated
G138701_RCCBMS-00057-T_v1_RNA_OnPrem	NIVOLUMAB	Male	59	NR	ICB	7.00274	1	39.0904	1	NA	NA	No_IF
G109543_RCCBMS-00007-T_v1_RNA_OnPrem	NIVOLUMAB	Male	72	R	CB	33.337	1	73.1507	0	NA	NA	No_IF
G138701_RCCBMS-00008-T_v1_RNA_OnPrem	NIVOLUMAB	Female	63	NR	NCB	0.953425	1	1.18356	1	NA	NA	Infiltrated
G138701_RCCBMS-00065-T_v1_RNA_OnPrem	NIVOLUMAB	Female	63	NR	NCB	1.38082	1	13.0521	1	NA	NA	Infiltrated
G138701_RCCBMS-00110-T_v1_RNA_OnPrem	NIVOLUMAB	Female	64	NR	ICB	2.10411	1	9.43562	1	NA	NA	Infiltrated
G138701_RCCBMS-00111-T_v1_RNA_OnPrem	NIVOLUMAB	Male	81	NR	NCB	1.4137	1	4.04384	1	NA	NA	Desert
G109543_RCCBMS-00147-T_v1_RNA_OnPrem	NIVOLUMAB	Male	57	NR	NCB	1.9726	1	1.9726	1	44	1.32308	Infiltrated
G138701_RCCBMS-00044-T_v1_RNA_OnPrem	NIVOLUMAB	Female	56	NR	NCB	1.64384	1	4.53699	1	20	23.5	Infiltrated
G138701_RCCBMS-00084-T_v1_RNA_OnPrem	NIVOLUMAB	Female	60	NR	NCB	1.38082	1	56.7123	1	31	NA	Infiltrated
G138701_RCCBMS-00093-T_v1_RNA_OnPrem	NIVOLUMAB	Male	46	NR	NCB	1.31507	1	5.12877	1	4	12	No_IF
G138701_RCCBMS-00154-T_v1_RNA_OnPrem	NIVOLUMAB	Male	66	R	CB	27.8795	1	46.2575	1	42	0.466667	Infiltrated
G138701_RCCBMS-00194-T_v1_RNA_OnPrem	NIVOLUMAB	Male	50	NR	NCB	1.31507	1	7.98904	1	NA	NA	No_IF
G138701_RCCBMS-00028-T_v1_RNA_OnPrem	NIVOLUMAB	Female	51	R	CB	10.8493	1	18.5753	1	127	0.169884	Infiltrated
G138701_RCCBMS-00047-T_v1_RNA_OnPrem	NIVOLUMAB	Male	81	NR	ICB	4.17534	1	64.9644	1	NA	NA	Infiltrated
G138701_RCCBMS-00178-T_v1_RNA_OnPrem	NIVOLUMAB	Male	55	R	CB	5.52329	1	8.21918	1	25	0.115385	Infiltrated
G138701_RCCBMS-00068-T_v1_RNA_OnPrem	NIVOLUMAB	Female	60	NR	NCB	2.20274	1	4.17534	1	21	0.131579	Infiltrated
G138701_RCCBMS-00072-T_v1_RNA_OnPrem	NIVOLUMAB	Male	76	R	CB	39.1562	0	60.7233	0	NA	NA	Infiltrated
G138701_RCCBMS-00035-T_v1_RNA_OnPrem	NIVOLUMAB	Male	67	NR	NCB	1.18356	1	2.9589	1	4	0	Excluded
G109543_RCCBMS-00114-T_v1_RNA_OnPrem	NIVOLUMAB	Male	61	NR	CB	7.10137	1	15.8795	1	52	0.144	Infiltrated
G138701_RCCBMS-00125-T_v1_RNA_OnPrem	NIVOLUMAB	Female	59	NR	NCB	2.63014	1	69.9945	0	34	0.145455	Desert
G138701_RCCBMS-00165-T_v1_RNA_OnPrem	NIVOLUMAB	Male	63	NR	NCB	1.4137	1	50.3671	1	NA	NA	Infiltrated
G138701_RCCBMS-00092-T_v1_RNA_OnPrem	NIVOLUMAB	Male	50	NR	NCB	1.4137	1	25.3151	1	24	0.264706	Infiltrated
G138701_RCCBMS-00036-T_v1_RNA_OnPrem	NIVOLUMAB	Male	46	NR	NCB	0.526027	1	13.3808	1	NA	NA	Infiltrated
G138701_RCCBMS-00011-T_v1_RNA_OnPrem	NIVOLUMAB	Female	51	NR	CB	8.54795	1	68.9096	0	28	0.0153846	Infiltrated
G109543_RCCBMS-00145-T_v1_RNA_OnPrem	NIVOLUMAB	Male	54	NR	NCB	1.4137	1	25.2493	1	NA	NA	Infiltrated
G109543_RCCBMS-00196-T_v1_RNA_OnPrem	NIVOLUMAB	Female	55	NR	NCB	1.34795	1	50.663	1	NA	NA	Infiltrated
G138701_RCCBMS-00090-T_v1_RNA_OnPrem	NIVOLUMAB	Male	50	NR	ICB	2.99178	1	22.7178	1	47	0.931507	Infiltrated
G138701_RCCBMS-00113-T_v1_RNA_OnPrem	NIVOLUMAB	Male	74	NR	CB	11.0137	1	68.9425	0	NA	NA	No_IF
G109543_RCCBMS-00076-T2_v1_RNA_OnPrem	NIVOLUMAB	Male	54	R	CB	6.04932	0	28.2082	1	58	0.880597	Desert
G138701_RCCBMS-00098-T_v1_RNA_OnPrem	NIVOLUMAB	Female	69	R	CB	39.1562	1	39.1562	1	46	1.38298	Infiltrated
G138701_RCCBMS-00103-T_v1_RNA_OnPrem	NIVOLUMAB	Male	63	NR	CB	8.05479	1	13.2164	0	63	1.48718	Infiltrated
G138701_RCCBMS-00137-T_v1_RNA_OnPrem	NIVOLUMAB	Male	60	R	CB	9.92877	1	22.8493	1	36	0.109375	Desert
G109543_RCCBMS-00150-T_v1_RNA_OnPrem	NIVOLUMAB	Male	74	NR	NCB	1.44658	1	7.95616	1	58	0.516484	No_IF
G138701_RCCBMS-00191-T_v1_RNA_OnPrem	NIVOLUMAB	Male	58	NR	NCB	1.34795	1	6.93699	1	NA	NA	No_IF
G138701_RCCBMS-00169-T_v1_RNA_OnPrem	NIVOLUMAB	Female	70	R	CB	25.1178	1	61.8411	0	73	0.138298	No_IF
G138701_RCCBMS-00049-T_v1_RNA_OnPrem	NIVOLUMAB	Male	77	NR	ICB	4.10959	1	5.2274	1	30	0.0204082	Infiltrated
G138701_RCCBMS-00025-T_v1_RNA_OnPrem	NIVOLUMAB	Male	69	NR	ICB	0.0328767	0	31.2658	1	99	2.07778	Infiltrated
P66425-02F-Run1_S7_L001	NIVOLUMAB	F	37	NR	NCB	0.985626	1	10.8747	1	18	0.541667	No_IF
P66291-09A-Run1_S10_L001	NIVOLUMAB	M	45	NR	ICB	3.84394	1	29.8645	1	NA	NA	No_IF
P66425-08F-Run1_S7_L001	NIVOLUMAB	M	62	R	CB	15.6386	1	50.037	1	59	0.590361	No_IF
P66511-05E-Run1_S11_L001	NIVOLUMAB	M	65	NR	NCB	1.18275	1	2.13552	1	NA	NA	No_IF
EA632171	NIVOLUMAB	M	73	NR	ICB	3.05544	1	63.4086	0	NA	NA	No_IF
P66425-10A-Run1_S13_L002	NIVOLUMAB	M	56	NR	ICB	5.35524	1	11.729	1	83	0.245283	No_IF
P66287-07B-Run1_S2_L001	NIVOLUMAB	F	70	R	CB	57.5606	0	59.9261	0	NA	NA	Desert
P66287-09H-Run1_S14_L001	NIVOLUMAB	M	53	NR	NCB	1.83984	1	17.577	1	NA	NA	Desert
P66507-10D-Run1_S4_L001	NIVOLUMAB	M	59	NR	CB	9.26489	1	38.5708	1	54	0.0412371	No_IF
P66291-12D-Run1_S29_L002	NIVOLUMAB	M	64	NR	ICB	3.58111	1	57.0021	0	NA	NA	Infiltrated
P66507-09C-Run1_S26_L002	NIVOLUMAB	M	NA	NR	ICB	4.96099	1	6.6037	1	25	2	No_IF
P66451-09H-Run1_S2_L001	NIVOLUMAB	M	64	NR	ICB	5.32238	1	19.7782	1	69	0.118812	No_IF
EA647814	NIVOLUMAB	M	67	NR	CB	11.1376	1	57.0021	1	NA	NA	No_IF
EA595647	NIVOLUMAB	M	61	R	CB	29.0103	1	31.8357	1	NA	NA	Infiltrated
P66432-08G-Run1_S26_L002	NIVOLUMAB	M	75	NR	NCB	1.80698	1	47.2115	0	118	3.92857	No_IF
P66451-06C-Run1_S12_L001	NIVOLUMAB	M	60	NR	CB	7.29363	1	28.2546	1	43	0.0280374	No_IF
P66287-11C-Run1_S22_L002	NIVOLUMAB	M	73	NR	ICB	1.90554	0	16.7228	1	138	1.52632	Desert
P66282-01G-Run1_S3_L001	NIVOLUMAB	M	69	R	CB	54.9979	0	57.7577	0	NA	NA	No_IF
P66425-06E-Run1_S28_L002	NIVOLUMAB	M	60	NR	ICB	5.71663	1	9.06776	1	NA	NA	No_IF
P66511-10D-Run1_S3_L001	NIVOLUMAB	M	64	NR	NCB	1.54415	1	56.3121	0	NA	NA	No_IF
P66511-06G-Run1_S16_L001	NIVOLUMAB	M	85	NR	ICB	9.23203	1	20.3696	1	88	0.25	No_IF
EA632688	NIVOLUMAB	M	62	R	CB	6.50513	1	59.4333	0	NA	NA	No_IF
P66425-07C-Run1_S2_L001	NIVOLUMAB	M	57	NR	CB	7.19507	1	22.4394	1	29	0.181818	No_IF
P66425-06G-Run1_S30_L002	NIVOLUMAB	M	53	R	CB	10.9405	1	22.8665	1	26	NA	No_IF
EA647820	NIVOLUMAB	M	67	NR	ICB	5.35524	1	36.2053	1	NA	NA	No_IF
P66511-09B-Run1_S26_L002	NIVOLUMAB	M	53	NR	ICB	5.51951	1	55.885	0	54	0.2	No_IF
P66282-10E-Run1_S12_L002	NIVOLUMAB	F	62	NR	ICB	11.4004	1	35.1211	1	NA	NA	No_IF
EA639153	NIVOLUMAB	M	53	NR	ICB	4.73101	1	51.1869	0	41	0.155172	No_IF
EA632174	NIVOLUMAB	M	40	R	CB	38.6694	1	62.6201	0	NA	NA	Infiltrated
P66287-06H-Run1_S30_L002	NIVOLUMAB	M	70	R	CB	5.55236	0	12.9446	1	NA	NA	Desert
EA632149	NIVOLUMAB	F	75	NR	ICB	14.883	1	63.2115	0	64	0.192771	Infiltrated
P66507-04A-Run1_S1_L001	NIVOLUMAB	F	71	NR	ICB	7.3922	1	65.807	0	NA	NA	No_IF
P66282-05D-Run1_S21_L002	NIVOLUMAB	M	31	NR	NCB	1.77413	1	21.9138	1	147	NA	No_IF
P66451-05D-Run1_S8_L001	NIVOLUMAB	M	70	NR	NCB	1.83984	1	30.0616	1	NA	NA	No_IF
P66287-04D-Run1_S18_L002	NIVOLUMAB	M	38	NR	NCB	1.74127	1	40.0164	1	37	0.283784	No_IF
P66291-05G-Run1_S22_L002	NIVOLUMAB	M	45	NR	NCB	1.80698	1	31.1786	1	43	0.197183	No_IF
P66291-01B-Run1_S2_L001	NIVOLUMAB	F	88	R	CB	61.6674	0	63.2772	0	109	0.81982	Desert
P66287-03A-Run1_S9_L001	NIVOLUMAB	M	43	NR	NCB	1.80698	1	5.25667	1	51	0.139241	Infiltrated
EA632123	NIVOLUMAB	M	64	NR	NCB	1.83984	1	12.7474	1	59	0.666667	No_IF
P66507-02D-Run1_S25_L002	NIVOLUMAB	M	83	NR	CB	37.7166	1	47.7043	1	155	0.324324	No_IF
EA595720	NIVOLUMAB	M	48	NR	CB	16.1643	1	36.961	1	38	NA	Infiltrated
P66507-08D-Run1_S20_L002	NIVOLUMAB	M	54	NR	NCB	1.90554	1	9.72485	1	67	0.51087	No_IF
P66507-12B-Run1_S13_L001	NIVOLUMAB	M	55	NR	NCB	1.9384	1	50.8583	0	55	0.213333	No_IF
P66507-01E-Run1_S19_L002	NIVOLUMAB	F	52	R	CB	37.7495	0	40.3121	0	41	0.44898	No_IF
EA595719	NIVOLUMAB	F	64	NR	ICB	7.16222	1	53.2238	0	69	0.172043	Desert
P66432-04D-Run1_S2_L001	NIVOLUMAB	F	66	NR	NCB	1.9384	1	43.3347	1	73	0.852941	No_IF
P66507-07F-Run1_S16_L002	NIVOLUMAB	M	82	NR	NCB	1.47844	1	1.77413	1	56	0.733333	No_IF
EA632813	NIVOLUMAB	F	60	NR	ICB	5.84805	1	13.963	1	49	0.333333	No_IF
EA632133	NIVOLUMAB	M	77	R	CB	13.1745	1	13.1745	1	94	0.123377	No_IF
P66432-11C-Run1_S7_L001	NIVOLUMAB	M	46	NR	NCB	1.74127	1	12.4846	0	62	3.89286	No_IF
P66432-02C-Run1_S22_L002	NIVOLUMAB	M	69	NR	ICB	3.84394	1	12.2546	1	NA	NA	No_IF
EA639099	NIVOLUMAB	M	58	R	CB	7.16222	1	22.1109	1	31	0.0952381	No_IF
P66287-04G-Run1_S20_L002	NIVOLUMAB	M	44	NR	ICB	9.23203	1	27.6961	1	77	2.66667	No_IF
P66432-06D-Run1_S11_L001	NIVOLUMAB	M	56	NR	NCB	0.985626	1	12.0903	1	54	0.134146	No_IF
P66425-02C-Run1_S5_L001	NIVOLUMAB	M	58	NR	ICB	7.35934	1	34.5298	1	39	0	No_IF
P66451-01E-Run1_S17_L002	NIVOLUMAB	M	51	NR	NCB	1.77413	1	59.9261	0	NA	NA	No_IF
P66432-10G-Run1_S4_L001	NIVOLUMAB	M	52	NR	ICB	29.2731	1	58.9076	0	53	0.347826	No_IF
P66425-02E-Run1_S6_L001	NIVOLUMAB	M	51	NR	NCB	2.00411	1	10.6448	1	19	0.0294118	No_IF
P66507-03H-Run1_S30_L002	NIVOLUMAB	M	56	NR	NCB	1.70842	1	31.3429	1	NA	NA	No_IF
EA639120	NIVOLUMAB	M	50	NR	ICB	7.42505	1	14.3901	1	NA	NA	No_IF
P66511-10G-Run1_S4_L001	NIVOLUMAB	M	74	NR	NCB	1.51129	1	8.70637	1	75	0.0833333	No_IF
EA639131	NIVOLUMAB	M	70	NR	ICB	3.77823	1	53.1253	0	NA	NA	No_IF
P66451-04F-Run1_S6_L001	NIVOLUMAB	F	63	NR	NCB	1.74127	1	22.2094	1	NA	NA	No_IF
P66451-08G-Run1_S25_L002	NIVOLUMAB	M	68	NR	CB	7.3922	1	14.423	1	56	0.381579	No_IF
P66432-07D-Run1_S19_L002	NIVOLUMAB	M	80	NR	NCB	1.9384	1	38.8008	1	177	0.659314	No_IF
EA595597	NIVOLUMAB	F	64	R	CB	53.7166	0	57.3963	0	28	NA	Infiltrated
P66291-10G-Run1_S20_L002	NIVOLUMAB	M	56	NR	ICB	15.4743	1	62.4887	0	137	4.18519	Infiltrated
P66507-02B-Run1_S23_L002	NIVOLUMAB	M	49	NR	NCB	1.37988	1	1.577	1	66	1.7561	No_IF
EA647824	NIVOLUMAB	M	71	NR	ICB	3.71253	0	7.49076	1	NA	NA	No_IF
P66511-01E-Run1_S17_L002	NIVOLUMAB	M	59	NR	ICB	5.84805	1	23.3593	1	30	0.03125	No_IF
EA639107	NIVOLUMAB	M	67	NR	CB	9.16632	1	22.0123	0	68	0	No_IF
EA639109	NIVOLUMAB	F	54	R	CB	23.9836	1	53.5195	0	90	1.31818	No_IF
EA595500	NIVOLUMAB	M	61	NR	NCB	2.13552	1	3.54825	1	105	0.398551	No_IF
P66425-03D-Run1_S11_L001	NIVOLUMAB	M	62	NR	NCB	2.06982	1	56.5421	1	70	0.666667	No_IF
EA632802	NIVOLUMAB	M	75	NR	ICB	9.95483	1	41.5277	1	61	0.0117647	No_IF
P66451-05G-Run1_S9_L001	NIVOLUMAB	F	39	NR	NCB	2.03696	1	13.3388	1	78	0.0737705	No_IF
P66291-07E-Run1_S3_L001	NIVOLUMAB	M	40	NR	NCB	1.83984	1	4.73101	1	52	0.4	Infiltrated
P66291-07H-Run1_S5_L001	NIVOLUMAB	M	37	R	CB	9.56057	1	55.6879	0	34	0.295455	Infiltrated
P66291-11F-Run1_S24_L002	NIVOLUMAB	M	66	NR	NCB	1.87269	1	13.4374	1	67	1.18182	Desert
P66425-06F-Run1_S29_L002	NIVOLUMAB	F	83	NR	CB	11.3018	1	60.0246	0	NA	NA	No_IF
P66432-02B-Run1_S21_L002	NIVOLUMAB	F	45	NR	ICB	20.3039	1	59.8275	0	57	0.179487	No_IF
P66282-05G-Run1_S23_L002	NIVOLUMAB	F	54	NR	ICB	5.0924	1	18.1355	1	NA	NA	No_IF
P66282-01B-Run1_S1_L001	NIVOLUMAB	M	71	R	CB	42.3819	1	42.3819	1	80	0.167785	Infiltrated
EA595522	NIVOLUMAB	M	59	NR	ICB	3.18686	1	19.6468	1	93	0.260563	Infiltrated
P66291-08G-Run1_S8_L001	NIVOLUMAB	M	60	NR	ICB	3.71253	1	11.2361	1	101	0.770992	Infiltrated
EA639018	NIVOLUMAB	M	68	NR	ICB	5.42094	1	17.0513	1	NA	NA	No_IF
P66287-05E-Run1_S24_L002	NIVOLUMAB	M	65	NR	ICB	21.8809	1	60.6489	0	NA	NA	No_IF
P66291-07B-Run1_S17_L002	NIVOLUMAB	M	36	NR	NCB	1.67556	1	15.1129	1	46	0.793651	No_IF
P66287-09C-Run1_S12_L001	NIVOLUMAB	M	75	R	CB	7.65503	1	44.5832	1	91	0.45045	No_IF
EA595635	NIVOLUMAB	M	65	NR	NCB	1.01848	1	3.67967	1	NA	NA	Infiltrated
EA595654	NIVOLUMAB	M	70	R	CB	11.269	1	58.5791	0	NA	NA	Infiltrated
P66282-04A-Run1_S14_L002	NIVOLUMAB	F	48	R	CB	11.039	1	45.1745	1	NA	NA	Desert
EA595624	NIVOLUMAB	M	67	R	CB	11.8275	1	17.8398	0	181	0.0984848	Desert
EA595454	NIVOLUMAB	M	69	NR	CB	11.1047	1	37.8152	1	64	0.197802	No_IF
P66291-09D-Run1_S11_L001	NIVOLUMAB	M	63	NR	ICB	5.58522	1	19.5811	1	70	0.135135	Infiltrated
EA632234	NIVOLUMAB	M	58	NR	CB	8.34497	1	16.9199	1	76	0.128205	No_IF
P66511-07H-Run1_S19_L002	NIVOLUMAB	M	66	NR	ICB	3.77823	1	8.27926	1	NA	NA	No_IF
EA647826	NIVOLUMAB	F	59	R	CB	5.78234	1	25.9877	1	84	1.31034	Excluded
P66451-07A-Run1_S15_L002	NIVOLUMAB	F	47	NR	NCB	1.90554	1	16.7885	1	52	0.328358	No_IF
P66511-06F-Run1_S15_L001	NIVOLUMAB	F	51	NR	NCB	1.51129	1	3.02259	1	NA	NA	No_IF
P66287-02A-Run1_S5_L001	NIVOLUMAB	M	57	R	CB	46.0945	0	50.7598	0	NA	NA	No_IF
P66282-03D-Run1_S11_L001	NIVOLUMAB	M	50	NR	NCB	1.80698	1	5.51951	0	132	0.136519	Infiltrated
P66287-11B-Run1_S21_L002	NIVOLUMAB	M	76	R	CB	9.3306	1	9.3306	1	NA	NA	Infiltrated
P66287-08B-Run1_S7_L001	NIVOLUMAB	M	58	NR	NCB	1.74127	1	13.3388	1	103	0.540284	No_IF
EA639040	NIVOLUMAB	M	71	NR	NCB	1.67556	1	34.037	1	59	1.27907	No_IF
P66507-04D-Run1_S3_L001	NIVOLUMAB	M	63	R	CB	10.152	0	55.3593	0	70	0.263736	No_IF
P66507-07G-Run1_S17_L002	NIVOLUMAB	M	67	R	CB	5.58522	1	55.1294	0	58	0.426471	No_IF
P66425-05B-Run1_S21_L002	NIVOLUMAB	F	63	NR	NCB	1.64271	1	63.5072	0	34	NA	No_IF
P66425-03B-Run1_S10_L001	NIVOLUMAB	F	74	NR	ICB	3.58111	1	9.59343	1	95	0.747664	No_IF
EA639069	NIVOLUMAB	M	52	NR	NCB	1.87269	1	54.8008	0	47	0.966102	No_IF
P66282-11G-Run1_S20_L002	NIVOLUMAB	M	63	NR	NCB	1.97125	1	2.00411	1	NA	NA	No_IF
RCC_102_T_SCR	NIVOLUMAB	MALE	64	NR	ICB	3.55068	1	5.42466	0	111	0.478261	No_IF
RCC_105_T_SCR	NIVOLUMAB	MALE	64	NR	NCB	1.47945	1	3.87945	1	99	0.152542	No_IF
RCC_106_T_SCR	NIVOLUMAB	FEMALE	61	R	CB	26.9918	0	28.6027	0	71	0.371429	No_IF
RCC_115_T_SCR	NIVOLUMAB	MALE	60	NR	ICB	2.86027	1	12.0329	0	62	0.5	No_IF
RCC_117_T_SCR	NIVOLUMAB	MALE	58	NR	ICB	1.24932	0	2.10411	0	61	0.197183	No_IF
RCC_14_T_SCR	NIVOLUMAB	MALE	59	R	CB	17.7863	1	33.6986	0	84	0.102804	No_IF
RCC_18_T_SCR	NIVOLUMAB	MALE	68	NR	NCB	1.4137	1	3.64932	0	60	0.568627	No_IF
RCC_21_T_SCR	NIVOLUMAB	MALE	64	NR	ICB	1.4137	0	11.474	0	81	0.228261	No_IF
RCC_27_T_SCR	NIVOLUMAB	MALE	59	NR	NCB	1.15068	1	31.8247	0	95	0.525641	No_IF
RCC_41_T_SCR	NIVOLUMAB	MALE	66	NR	NCB	1.38082	1	6.41096	0	71	0.0574713	No_IF
RCC_50_T_SCR	NIVOLUMAB	FEMALE	63	NR	CB	2.8274	1	32.2849	0	125	0.254098	No_IF
RCC_73_T_SCR	NIVOLUMAB	MALE	77	NR	NCB	1.90685	1	5.85205	1	44	0.805556	No_IF
RCC_90_T_SCR	NIVOLUMAB	MALE	54	NR	NCB	1.18356	1	16.4055	1	100	0.40625	No_IF
RCC_93_T_SCR	NIVOLUMAB	MALE	64	R	CB	16.4384	1	22.4877	1	87	0.168317	No_IF
RCC_96_T_SCR	NIVOLUMAB	FEMALE	75	NR	NCB	1.21644	1	19.1342	0	150	1.28916	No_IF
RCC_99_T_SCR	NIVOLUMAB	MALE	50	NR	NCB	1.34795	1	1.34795	1	99	0.890625	No_IF

## Sheet: Liu SKCM
	patientID	total_muts	BR	PFS	progressed	OS	dead	Tx
1	Patient1	34	NR	93	1	283	1	Pembrolizumab
2	Patient10	96	R	169	1	1139	1	Pembrolizumab
3	Patient100	200	R	922	0	938	1	Nivolumab
4	Patient102	370	NR	176	1	785	0	Pembrolizumab
6	Patient105	185	NR	378	0	521	1	Pembrolizumab
7	Patient106	380	R	780	0	780	0	Pembrolizumab
8	Patient107	247	R	47	1	47	1	Pembrolizumab
9	Patient108	69	NR	77	1	165	1	Pembrolizumab
10	Patient11	246	NR	85	1	160	1	Pembrolizumab
12	Patient112	348	NR	91	1	521	1	Nivolumab
13	Patient116	361	NR	64	1	118	1	Nivolumab
14	Patient117	47	NR	100	1	295	1	Pembrolizumab
18	Patient121	1128	R	1228	1	1306	0	Pembrolizumab
19	Patient125	97	R	978	0	978	0	Nivolumab
20	Patient126	973	R	742	1	992	0	Nivolumab
21	Patient127	618	R	866	0	866	0	Nivolumab
22	Patient13	913	NR	44	1	58	1	Pembrolizumab
23	Patient130	403	NR	124	1	192	1	Nivolumab
24	Patient131	453	R	833	0	833	0	Pembrolizumab
25	Patient132	961	R	389	1	739	0	Pembrolizumab
26	Patient133	518	NR	63	1	370	1	Pembrolizumab
27	Patient134	492	NR	63	1	590	1	Pembrolizumab
28	Patient135	578	R	628	0	628	0	Pembrolizumab
30	Patient137	1263	R	772	0	772	0	Pembrolizumab
31	Patient14	44	NR	76	1	186	1	Pembrolizumab
32	Patient140	3077	NR	67	1	351	1	Pembrolizumab
33	Patient141	86	R	875	0	875	0	Nivolumab
34	Patient142	73	NR	996	0	996	0	Pembrolizumab
35	Patient143	506	NR	153	1	630	0	Pembrolizumab
36	Patient144	1233	R	662	0	662	0	Pembrolizumab
37	Patient145	433	R	833	0	833	0	Pembrolizumab
38	Patient146	564	R	612	0	612	0	Pembrolizumab
39	Patient147	836	R	960	0	960	0	Nivolumab
40	Patient148	491	R	792	0	792	0	Pembrolizumab
41	Patient149	331	NR	210	1	497	1	Pembrolizumab
42	Patient15	263	R	105	1	149	1	Pembrolizumab
43	Patient150	34	R	685	0	685	0	Pembrolizumab
44	Patient154	103	NR	251	1	635	0	Pembrolizumab
45	Patient155	379	NR	113	1	475	0	Pembrolizumab
46	Patient156	303	NR	80	1	87	1	Pembrolizumab
48	Patient158	3618	R	162	1	194	0	Pembrolizumab
49	Patient159	66	NR	216	1	288	0	Pembrolizumab
50	Patient162	2388	NR	53	1	201	1	Nivolumab
51	Patient163	305	NR	48	1	173	1	Nivolumab
52	Patient165	963	NR	13	1	75	0	Pembrolizumab
53	Patient166	13	R	205	0	205	1	Nivolumab
54	Patient167	54	NR	57	1	282	1	Nivolumab
55	Patient168	49	R	580	0	623	0	Nivolumab
56	Patient169	2100	R	543	0	543	0	Pembrolizumab
57	Patient17	550	NR	202	1	686	1	Nivolumab
58	Patient170	85	NR	347	0	347	0	Pembrolizumab
59	Patient172	1014	NR	272	1	272	0	Pembrolizumab
60	Patient173	104	NR	16	1	42	1	Pembrolizumab
61	Patient179	729	R	336	1	653	0	Pembrolizumab
62	Patient18	526	NR	86	1	130	1	Nivolumab
64	Patient181	409	R	476	0	476	0	Nivolumab
66	Patient183	524	NR	84	1	572	1	Pembrolizumab
67	Patient184	3001	R	372	0	513	0	Nivolumab
68	Patient185	229	NR	203	0	203	0	Nivolumab
69	Patient187	196	R	617	0	617	0	Pembrolizumab
70	Patient188	41	NR	23	1	74	1	Pembrolizumab
71	Patient189	68	R	406	1	718	0	Pembrolizumab
72	Patient191	6550	R	658	0	658	0	Nivolumab
74	Patient193	904	NR	476	1	659	0	Pembrolizumab
75	Patient195	2893	R	895	0	895	0	Nivolumab
76	Patient196	2639	NR	81	1	81	1	Nivolumab
77	Patient197	90	R	89	1	960	0	Nivolumab
78	Patient20	569	NR	84	1	242	1	Nivolumab
79	Patient200	1130	NR	108	1	512	1	Pembrolizumab
80	Patient201	82	NR	69	1	167	1	Pembrolizumab
81	Patient203	99	NR	99	1	626	1	Pembrolizumab
82	Patient204	2645	R	630	0	819	0	Pembrolizumab
83	Patient205	853	NR	190	1	392	1	Pembrolizumab
84	Patient206	8641	NR	42	1	90	1	Pembrolizumab
85	Patient21	148	R	906	0	906	0	Pembrolizumab
86	Patient22	76	NR	91	1	253	1	Nivolumab
87	Patient23	203	NR	77	1	975	0	Nivolumab
88	Patient24	398	NR	31	1	137	1	Nivolumab
89	Patient25	491	R	752	1	1096	0	Pembrolizumab
90	Patient27	300	NR	94	1	431	1	Pembrolizumab
91	Patient30	242	NR	133	1	213	1	Pembrolizumab
92	Patient31	235	NR	85	1	426	1	Pembrolizumab
93	Patient32	396	NR	49	1	53	1	Pembrolizumab
94	Patient33	17	R	1679	0	1679	0	Pembrolizumab
95	Patient34	26	R	240	1	1691	0	Pembrolizumab
96	Patient35	65	NR	181	1	968	1	Nivolumab
97	Patient36	277	NR	63	1	451	1	Nivolumab
98	Patient37	48	NR	77	1	275	1	Nivolumab
99	Patient38	60	NR	98	1	343	1	Nivolumab
101	Patient4	603	R	574	1	600	1	Pembrolizumab
102	Patient40	9222	NR	63	1	468	1	Nivolumab
104	Patient42	767	R	1027	0	1027	0	Nivolumab
106	Patient44	91	R	922	0	922	0	Nivolumab
107	Patient45	423	R	1666	0	1666	0	Nivolumab
109	Patient47	1087	NR	74	1	937	0	Nivolumab
110	Patient48	42	NR	50	1	53	1	Pembrolizumab
113	Patient51	1723	R	471	1	1547	0	Nivolumab
116	Patient56	21	NR	71	1	122	1	Nivolumab
117	Patient58	138	NR	77	1	303	1	Nivolumab
119	Patient6	1407	NR	124	1	687	1	Pembrolizumab
121	Patient61	3254	NR	987	0	987	0	Nivolumab
122	Patient62	9594	R	1001	0	1001	0	Nivolumab
123	Patient63	142	NR	89	1	178	1	Nivolumab
124	Patient67	106	NR	94	1	136	1	Nivolumab
125	Patient7	121	NR	217	1	269	1	Pembrolizumab
126	Patient72	184	NR	67	1	395	0	Nivolumab
127	Patient73	127	NR	85	1	846	1	Nivolumab
128	Patient75	1112	R	891	1	891	0	Nivolumab
129	Patient77	151	NR	95	1	444	1	Pembrolizumab
130	Patient78	64	NR	86	1	356	1	Pembrolizumab
131	Patient79	320	NR	84	1	849	0	Pembrolizumab
132	Patient8	311	NR	955	1	1005	1	Pembrolizumab
134	Patient82	2253	NR	89	1	131	1	Pembrolizumab
135	Patient83	309	NR	71	1	71	1	Nivolumab
137	Patient86	435	NR	1327	1	1327	0	Pembrolizumab
138	Patient87	121	R	1142	1	1263	0	Pembrolizumab
140	Patient9	911	NR	21	1	963	0	Nivolumab
141	Patient94	414	NR	40	1	40	1	Pembrolizumab
142	Patient96	959	R	913	0	913	0	Nivolumab
143	Patient98	472	NR	73	1	683	1	Nivolumab
144	Patient99	1392	R	319	1	921	0	Nivolumab
