# Supplementary material for: Leveraging a disulfidptosis-based signature to improve the survival and drug sensitivity of bladder cancer patients
Source: Front Immunol. 2023 May 30;14:1198878. doi: 10.3389/fimmu.2023.1198878 (PMC10266281; doi:10.3389/fimmu.2023.1198878)
Supplement: Supplementary Table 2 — The details of the 14 DRGs, DEGs between DRG-based molecular clusters, and OS-DEGs. [file Table_2.xlsx]

## Sheet: DRGs
Gene Symbol	Entrez ID	Gene Name
ACTN4	81	actinin alpha 4
ACTB	60	actin beta
CD2AP	23607	CD2 associated protein
CAPZB	832	capping actin protein of muscle Z-line subunit beta
DSTN	11034	destrin
FLNA	2316	filamin A
FLNB	2317	filamin B
INF2	64423	inverted formin 2
IQGAP1	8826	IQ motif containing GTPase activating protein 1
MYH10	4628	myosin heavy chain 10
MYL6	4637	myosin light chain 6
MYH9	4627	myosin heavy chain 9
PDLIM1	9124	PDZ and LIM domain 1
TLN1	7094	talin 1

## Sheet: DEGs
Gene Symbol	logFC	P.Value	adj.P.Val
AC091544.5	-1.6842	9.79061e-76	5.81826e-71
AC010329.2	-3.18764	1.69626e-73	5.04019e-69
SNX19P4	-1.26892	6.86331e-73	1.35955e-68
ACTB	1.19708	7.01278e-72	1.04187e-67
KRTAP5-8	-2.33788	1.34077e-70	1.59355e-66
AC026765.3	-1.55641	5.67502e-69	5.62082e-65
KSR2	-1.65902	9.86358e-68	8.37375e-64
AC026765.4	-1.21054	3.76702e-64	2.79828e-60
AP000867.5	-2.28265	3.08752e-63	2.03869e-59
AC010329.5	-1.97548	8.27132e-61	4.9154e-57
PDCD1LG2	2.71768	1.88178e-60	1.01663e-56
AC110774.1	-1.21493	5.03381e-59	2.49287e-55
TTC6	-1.42812	2.48403e-55	1.13552e-51
RNF186	-2.15053	4.93086e-54	2.09304e-50
B3GAT1-DT	-2.81357	8.742e-54	3.46341e-50
LILRA6	2.06397	6.95382e-52	2.58278e-48
FAP	2.57734	1.47181e-50	5.14503e-47
CACNA1D	-2.9987	6.93507e-50	2.28961e-46
KATNAL1	1.91853	2.0062e-49	6.27486e-46
PPP1R18	1.38953	3.29974e-48	9.80469e-45
ARSI	2.61667	4.50269e-48	1.2742e-44
AC007849.1	-3.65394	9.10617e-48	2.35284e-44
AC090398.2	-1.16049	8.68904e-48	2.34711e-44
TEX45	-2.15663	1.58008e-46	3.91247e-43
AC078880.3	-3.02631	4.61541e-46	1.08066e-42
SLAMF8	2.19411	4.72801e-46	1.08066e-42
TNC	2.77868	1.92975e-45	4.24739e-42
AC091544.4	-1.17429	3.23957e-45	6.87565e-42
ZBED2	2.84669	3.00179e-44	6.15129e-41
KIF28P	-1.60617	9.2793e-44	1.77884e-40
AL356433.1	-2.6475	1.10825e-43	2.05813e-40
CASC22	-2.20627	8.79092e-44	1.74139e-40
CAVIN1	1.88393	1.50994e-43	2.71913e-40
CCL15	-2.40441	1.65247e-43	2.88827e-40
COL9A1	-1.15701	7.26719e-43	1.23391e-39
CD300C	2.06291	8.64481e-43	1.42704e-39
WFDC13	-1.58821	1.16217e-42	1.86661e-39
PTTG2	-1.50807	1.30145e-42	2.03529e-39
AC107884.2	-1.10055	1.49753e-42	2.28189e-39
CLEC5A	1.71226	3.92935e-42	5.71877e-39
NKILA	1.89122	3.9455e-42	5.71877e-39
ACTBP2	1.13666	6.35927e-42	8.99792e-39
LRFN2	-1.32528	8.13329e-42	1.12404e-38
LINC01615	2.15273	9.83687e-42	1.32858e-38
ADCY7	1.83789	1.06195e-41	1.40241e-38
CD109	2.30259	1.09053e-41	1.40885e-38
SLC30A4	1.34587	1.11724e-41	1.41264e-38
IL2RA	2.1844	1.59566e-41	1.97553e-38
NLRP3	1.57614	3.26736e-41	3.96264e-38
PICSAR	3.17797	5.03679e-41	5.98642e-38
RGS20	1.96037	5.49378e-41	6.40155e-38
AL121829.2	-2.20845	5.92314e-41	6.65477e-38
ADAM19	2.09021	5.93506e-41	6.65477e-38
AL356740.2	-2.4435	1.15704e-40	1.27332e-37
SYNC	1.54484	1.18444e-40	1.27977e-37
LINC01614	2.68312	1.48119e-40	1.57183e-37
ALDH1L2	1.80119	1.9244e-40	2.00634e-37
TBC1D30	-1.19676	3.07847e-40	3.15421e-37
CD209	1.98261	3.55037e-40	3.57607e-37
FLNA	1.78011	4.34516e-40	4.25482e-37
MYT1	-2.63941	4.36744e-40	4.25482e-37
TLR1	1.77729	5.67442e-40	5.3526e-37
PRXL2C	1.28405	7.76873e-40	7.21363e-37
LILRA5	1.85693	1.27006e-39	1.16117e-36
FCGR1A	2.00971	1.4922e-39	1.34359e-36
CHSY3	1.54025	1.80769e-39	1.60337e-36
HIVEP3	1.40749	2.27662e-39	1.9896e-36
ACTN1	1.33738	2.75143e-39	2.3697e-36
CORO1C	1.05481	3.29999e-39	2.80155e-36
AC026369.1	-2.80034	3.73808e-39	3.12877e-36
ACSM6	-1.92201	4.74467e-39	3.91613e-36
SPHK1	2.13373	9.81682e-39	7.77845e-36
TMEM150B	2.03202	1.45841e-38	1.12557e-35
EHD4-AS1	-1.36472	2.07425e-38	1.56034e-35
MYO1G	1.77242	1.99224e-38	1.51786e-35
RNASE2	2.09411	2.45295e-38	1.80799e-35
SIGLEC9	1.54671	2.46432e-38	1.80799e-35
EMP3	1.94304	2.78655e-38	2.01947e-35
DSE	1.44512	3.91418e-38	2.8025e-35
AL359715.1	-1.42099	4.80445e-38	3.39897e-35
AC010636.1	-1.81959	5.08607e-38	3.51453e-35
TNFSF4	1.70769	5.96731e-38	4.02977e-35
ACOT9	1.07521	7.2473e-38	4.83916e-35
AC103409.1	-1.24808	4.89095e-38	3.41946e-35
AC096751.2	-2.09721	9.57684e-38	6.32359e-35
CALHM5	1.25312	1.21238e-37	7.91735e-35
HRH2	1.80511	1.25536e-37	8.10896e-35
AL133410.1	-1.06441	1.61055e-37	1.02914e-34
CHST11	1.89012	1.63109e-37	1.03118e-34
AC026803.3	-1.43752	1.94013e-37	1.201e-34
PRR16	1.55576	1.91991e-37	1.20099e-34
CAV1	2.08836	2.14129e-37	1.31186e-34
PDZD3	-1.79611	2.19893e-37	1.33343e-34
GLIPR1	1.46714	2.8334e-37	1.70081e-34
PIK3R6	1.22299	3.48711e-37	2.07228e-34
ZNF469	1.61231	4.7801e-37	2.78497e-34
IL12RB1	1.76359	7.43653e-37	4.29059e-34
CTXND1	-1.90653	7.66451e-37	4.3344e-34
ZEB2	1.29686	8.33239e-37	4.62775e-34
ARHGAP22	1.29033	8.86202e-37	4.87633e-34
C3orf80	1.67356	1.20757e-36	6.52383e-34
AXL	1.82393	1.29416e-36	6.8668e-34
DOCK2	1.83041	1.23438e-36	6.60858e-34
AC090559.1	1.31021	1.60353e-36	8.43298e-34
CNN2P1	-1.80407	1.71911e-36	8.96155e-34
CCL3	1.70467	1.82136e-36	9.41197e-34
NT5E	2.21191	2.07163e-36	1.0613e-33
AL390294.1	-1.41185	2.24443e-36	1.14e-33
FN1	2.69923	2.43292e-36	1.22526e-33
AL121790.1	-1.09182	2.45447e-36	1.22573e-33
FCGR2A	1.97708	3.44583e-36	1.70646e-33
AL359715.2	-1.86518	3.84182e-36	1.88684e-33
ST3GAL6	1.16356	3.98366e-36	1.94047e-33
MT2A	2.43725	4.21498e-36	2.03645e-33
KRT81	2.93977	4.26699e-36	2.04495e-33
MAMDC2	1.76216	5.12202e-36	2.43509e-33
EVA1A	1.88795	5.42634e-36	2.55929e-33
AC136475.2	1.92106	7.01844e-36	3.28413e-33
MAMLD1	1.15503	8.9616e-36	4.12838e-33
LGALS1	1.73454	1.18093e-35	5.35721e-33
SACS	1.66076	1.40299e-35	6.3163e-33
CD300LF	1.74236	2.2721e-35	1.01522e-32
NFAM1	1.6278	2.89057e-35	1.28193e-32
AC008738.2	-1.42397	3.78983e-35	1.65602e-32
RAB31	1.5394	3.78589e-35	1.65602e-32
STX2	1.33648	3.84574e-35	1.66818e-32
CYTOR	1.27439	4.00782e-35	1.72589e-32
AC125807.2	1.25132	5.13035e-35	2.19339e-32
IFITM3	1.73273	8.12438e-35	3.43795e-32
SIGLEC10	1.80718	8.15708e-35	3.43795e-32
P4HA3	1.75507	8.72311e-35	3.65062e-32
TLR6	1.52047	9.00344e-35	3.74159e-32
EIF5AP3	-1.27489	1.09537e-34	4.52047e-32
ITGB3	1.37032	1.57685e-34	6.46258e-32
LINC01767	-1.24379	2.15674e-34	8.77867e-32
NTN1	2.04082	3.17437e-34	1.28329e-31
BTK	1.67301	3.59789e-34	1.43498e-31
BEND6	1.42491	3.81594e-34	1.5118e-31
BMP2K	1.07697	4.21293e-34	1.64712e-31
AP001205.1	-1.07069	3.85709e-34	1.51798e-31
TNFAIP6	2.03495	5.87349e-34	2.26652e-31
GCNT1	1.80155	6.00928e-34	2.30396e-31
MN1	1.53578	6.20218e-34	2.36267e-31
FADS6	-1.90675	7.1339e-34	2.6832e-31
AC108860.1	-1.32943	7.53664e-34	2.81685e-31
LINC01889	-1.16093	6.96306e-34	2.63563e-31
IL15	1.18641	8.94899e-34	3.32382e-31
HK3	1.87432	9.88031e-34	3.64694e-31
BCAR3-AS1	-1.20302	1.0608e-33	3.89137e-31
MTND5P11	-2.45498	1.30182e-33	4.7462e-31
TGFBI	2.24405	1.34756e-33	4.88303e-31
FKBP9P1	1.53072	1.40223e-33	5.05031e-31
TWIST2	1.90793	1.45277e-33	5.20084e-31
NCF2	1.79377	2.0096e-33	7.10859e-31
KRTAP5-10	-1.76737	2.71441e-33	9.54492e-31
PALM2AKAP2	1.41366	2.74444e-33	9.59375e-31
LILRB2	1.79309	2.87334e-33	9.98562e-31
AC068594.1	-1.80355	3.58997e-33	1.24035e-30
GALNT10	1.07822	4.00074e-33	1.37429e-30
CD84	1.69354	4.03787e-33	1.37907e-30
LINC02633	-1.35609	4.58835e-33	1.55812e-30
GXYLT2	2.0696	7.5923e-33	2.54908e-30
PPFIBP2	-1.85232	9.3854e-33	3.1334e-30
ICAM1	1.92853	9.95669e-33	3.30556e-30
OSMR	1.88274	1.03239e-32	3.40843e-30
DUBR	1.00076	1.19716e-32	3.93059e-30
DEGS1	1.30632	1.29976e-32	4.24401e-30
JAZF1	1.10831	1.43006e-32	4.61869e-30
LILRB3	1.44991	1.52548e-32	4.90027e-30
BIN1	1.62188	1.76496e-32	5.63906e-30
MIR29B2CHG	-1.15296	2.00955e-32	6.38617e-30
PLPP4	2.12261	2.07854e-32	6.5703e-30
VSIG4	2.24971	2.38892e-32	7.51145e-30
CCDC71L	1.301	2.57848e-32	8.05694e-30
STX11	1.42454	3.13777e-32	9.7119e-30
GPC6	1.98716	3.58868e-32	1.105e-29
PDE4B	1.40832	4.41244e-32	1.34471e-29
AC097500.1	-1.15184	4.09665e-32	1.2549e-29
LINC02598	-1.66084	4.8628e-32	1.46691e-29
FOXA1	-2.68757	5.4911e-32	1.64808e-29
CYB5A	-1.59469	5.53546e-32	1.65304e-29
PDLIM7	1.27841	6.38653e-32	1.88822e-29
PIK3R5	1.33448	6.45311e-32	1.89846e-29
AC124944.2	-1.12565	6.74533e-32	1.97465e-29
NRP2	1.60933	6.88466e-32	2.00556e-29
DOCK10	1.32881	8.80892e-32	2.5536e-29
GPR176	1.53182	1.20034e-31	3.44603e-29
AL161431.1	2.70251	1.23416e-31	3.52608e-29
OSCAR	1.57112	1.26009e-31	3.56588e-29
MFAP5	2.6035	1.29977e-31	3.66072e-29
ITGA5	1.59317	1.47519e-31	4.13518e-29
AP000866.5	-1.34253	1.49248e-31	4.16403e-29
CLMP	1.94571	1.5599e-31	4.33178e-29
GNB4	1.41432	1.58633e-31	4.38469e-29
HMGA2	2.21557	1.75596e-31	4.83108e-29
HS3ST3B1	1.47824	1.89253e-31	5.18282e-29
CECR2	-2.51951	2.1623e-31	5.89444e-29
GNGT2	1.20585	2.19146e-31	5.94666e-29
AC004982.1	-1.68736	2.35745e-31	6.368e-29
CHST15	1.74883	2.47934e-31	6.63692e-29
DEPDC7	1.78544	2.65506e-31	7.07543e-29
RGMB-AS1	-1.06325	2.67752e-31	7.10344e-29
MTND3P25	-1.53615	2.36852e-31	6.36897e-29
FPR1	1.88409	3.02e-31	7.94113e-29
WFIKKN1	-1.47089	3.1505e-31	8.24779e-29
C3AR1	1.78092	3.55886e-31	9.27598e-29
PLAUR	1.51474	3.78016e-31	9.80977e-29
SIRPA	1.60979	4.17166e-31	1.07787e-28
AC005009.1	-1.62731	4.73084e-31	1.21705e-28
ADAMTS12	1.75981	4.96349e-31	1.2714e-28
TEAD4	1.47726	5.1435e-31	1.31186e-28
PTPN22	1.32854	6.06608e-31	1.53089e-28
CCDC88A	1.11274	6.00364e-31	1.52469e-28
FAS	1.35039	6.07955e-31	1.53089e-28
EHD2	1.42372	6.45549e-31	1.61869e-28
AL136296.1	-1.46033	6.76855e-31	1.69006e-28
TNFAIP8L3	1.66343	7.12496e-31	1.77161e-28
SUGCT	1.70015	7.82404e-31	1.92929e-28
TUBB6	1.87681	8.29214e-31	2.03627e-28
IHH	-1.81821	7.62638e-31	1.88839e-28
ARSJ	1.61411	9.03687e-31	2.20096e-28
AL356740.1	-1.30349	9.47369e-31	2.29793e-28
LILRB1	1.46507	9.59382e-31	2.31761e-28
GPX8	1.43489	1.00409e-30	2.40606e-28
CAVIN3	1.51413	1.0004e-30	2.40606e-28
ZBTB7C	-2.17338	1.0514e-30	2.50929e-28
CAPN9	-2.59941	1.09438e-30	2.60144e-28
AC129507.2	-1.85156	1.29065e-30	3.05576e-28
SULF2	2.10578	1.37531e-30	3.24328e-28
AC021491.4	-1.7875	1.40922e-30	3.31011e-28
CD163	2.24461	1.52811e-30	3.57524e-28
TM7SF2	-1.73696	1.61575e-30	3.75075e-28
BATF3	1.23273	1.80406e-30	4.15543e-28
ATP6V0CP2	-1.62953	1.87915e-30	4.29509e-28
TMIGD3	1.35356	1.84065e-30	4.22332e-28
FMO1	1.58984	1.95705e-30	4.43898e-28
MT-TV	-2.50609	2.12067e-30	4.77323e-28
FPR3	1.9686	2.16977e-30	4.82931e-28
GFPT2	2.1109	2.16369e-30	4.82931e-28
AC010201.2	-1.10457	2.25409e-30	4.99829e-28
TDH	-1.4027	2.53892e-30	5.54706e-28
AC078880.5	-1.1721	2.12851e-30	4.77323e-28
MARCO	2.45136	2.75874e-30	5.9852e-28
LRRC25	1.59579	2.75959e-30	5.9852e-28
AHNAK2	2.27503	3.02567e-30	6.51472e-28
AC098614.2	1.07413	3.0991e-30	6.64874e-28
CLIC4	1.39688	3.53606e-30	7.5318e-28
CCDC198	-2.26948	2.83289e-30	6.12182e-28
ANXA5	1.20514	3.89075e-30	8.22831e-28
FKBP5	1.56096	4.21014e-30	8.87221e-28
IL12RB2	1.74161	4.51672e-30	9.48462e-28
AL096855.2	-1.16493	3.42372e-30	7.31876e-28
F3	2.2164	5.62029e-30	1.17192e-27
TREM1	1.71521	5.7706e-30	1.19906e-27
PRRX1	1.97038	6.30084e-30	1.30141e-27
SCN5A	-2.60191	6.41846e-30	1.31983e-27
TAGAP	1.57136	6.30701e-30	1.30141e-27
MXRA7P1	1.0528	6.48455e-30	1.32882e-27
NEXN	1.50724	7.57666e-30	1.54728e-27
PHF19	1.1143	7.74382e-30	1.576e-27
CD38	1.83842	8.14058e-30	1.65109e-27
SLC16A1	2.17271	9.64634e-30	1.94984e-27
GAB3	1.07686	9.85077e-30	1.98441e-27
AL022326.2	-1.85304	1.14522e-29	2.28378e-27
DAB1	-1.78998	1.15197e-29	2.28958e-27
THEMIS2	1.4785	1.18804e-29	2.35338e-27
CD300E	1.71487	1.21956e-29	2.40779e-27
AL390719.2	-2.09223	1.26792e-29	2.49498e-27
TOX3	-2.74553	1.34046e-29	2.62039e-27
LINC02777	1.21463	1.48618e-29	2.88626e-27
CCSER1	-1.33367	1.49263e-29	2.88932e-27
ZBP1	1.68301	1.53438e-29	2.95092e-27
SAMD12	-1.36253	1.5222e-29	2.93701e-27
ADAMTS15	1.72693	1.59995e-29	3.06711e-27
NOD2	1.48429	1.62903e-29	3.11018e-27
ITGA4	1.23505	1.63289e-29	3.11018e-27
ROR2	1.81334	1.65736e-29	3.14671e-27
AC026368.1	-1.36714	1.77452e-29	3.34776e-27
CAP1P1	1.10737	1.75183e-29	3.31547e-27
SPAG17	-1.53434	1.86541e-29	3.5081e-27
CD14	1.93549	1.90042e-29	3.56265e-27
FOXO6-AS1	-2.67306	1.98708e-29	3.71341e-27
OR13A1	-1.42564	2.02771e-29	3.77744e-27
RGS4	1.59714	2.4345e-29	4.50701e-27
IGF2BP2	2.31953	2.74022e-29	5.05724e-27
CFL2	1.11934	2.8508e-29	5.24503e-27
FAM20C	1.76996	2.91622e-29	5.34451e-27
ICAM5	1.52819	2.92286e-29	5.34451e-27
ICOS	1.54655	2.95146e-29	5.38026e-27
LAT2	1.25689	3.31435e-29	6.0233e-27
TGM2	2.08189	3.57996e-29	6.48616e-27
SLC15A3	1.48761	3.63837e-29	6.57195e-27
DNAJB5	1.27362	3.68135e-29	6.62943e-27
GPR84	1.28608	3.75948e-29	6.74968e-27
IL15RA	1.53026	3.80782e-29	6.81588e-27
PRKAR1B-AS1	1.27216	4.12748e-29	7.36588e-27
AC008543.4	-1.44389	4.31649e-29	7.68013e-27
IL7R	1.84474	4.41289e-29	7.8282e-27
TYMP	1.80261	4.45906e-29	7.88657e-27
WARS1	1.61175	4.72143e-29	8.32584e-27
ITPRIPL1	1.30919	4.98516e-29	8.76489e-27
C4B	1.68406	5.36481e-29	9.40456e-27
MSN	1.55957	6.01883e-29	1.052e-26
ERVE-1	-2.06088	6.5144e-29	1.13528e-26
AL158175.1	-1.64657	6.85832e-29	1.1848e-26
FCGR3A	2.22343	7.04939e-29	1.21427e-26
CYP2C8	-1.6555	8.86501e-29	1.51822e-26
AC005014.2	-1.41705	9.03155e-29	1.54229e-26
THRB-IT1	-1.71506	6.68962e-29	1.15902e-26
PARVG	1.36528	9.39325e-29	1.59946e-26
COL6A2	1.93664	9.47107e-29	1.60811e-26
SLC9B2	1.22512	9.84365e-29	1.66661e-26
SIGLEC1	1.6971	1.16391e-28	1.96498e-26
CD274	1.81135	1.21907e-28	2.04649e-26
C1R	1.67998	1.21126e-28	2.03914e-26
HACD1	1.31996	1.46445e-28	2.4446e-26
SERPINB7	2.31716	1.54608e-28	2.56644e-26
PIK3AP1	1.55768	1.52232e-28	2.53409e-26
MOGAT2	-2.37817	1.62485e-28	2.68969e-26
LINC02593	-2.10957	1.67325e-28	2.75447e-26
BNIP3P15	-2.3218	1.68853e-28	2.77194e-26
PLA2G4C	1.13153	1.81551e-28	2.97219e-26
AC090954.1	-1.74531	1.84556e-28	3.01308e-26
SPN	1.51738	1.85725e-28	3.02385e-26
GLIPR2	1.50413	1.99074e-28	3.22728e-26
KLHL31	-1.0787	1.99305e-28	3.22728e-26
AC116337.3	-1.50615	2.07116e-28	3.34465e-26
CCR5	1.62522	2.20128e-28	3.54514e-26
AC027348.1	-2.37558	2.48996e-28	3.97772e-26
FAM20A	1.62044	2.47552e-28	3.9653e-26
ALOX5AP	1.80506	2.79529e-28	4.4535e-26
HAPLN3	1.63747	2.87172e-28	4.56304e-26
GDF7	-1.34561	3.18507e-28	5.04744e-26
AQP9	1.8289	3.66111e-28	5.78641e-26
CXorf21	1.36609	3.81835e-28	6.01892e-26
TGFB2	1.43729	4.04685e-28	6.36223e-26
COL5A3	1.55848	4.06984e-28	6.38149e-26
PIK3CD	1.3223	4.27481e-28	6.68524e-26
SNX20	1.40983	4.33272e-28	6.72457e-26
MAP3K20	1.09011	4.69453e-28	7.26515e-26
LTBP2	1.44441	4.94413e-28	7.63155e-26
MPP1	1.35059	5.29504e-28	8.15203e-26
HAVCR2	1.61259	5.4823e-28	8.39683e-26
SNX31	-3.78114	5.47433e-28	8.39683e-26
POF1B	-2.36348	5.79809e-28	8.85766e-26
CSF1	1.48714	5.90421e-28	8.99665e-26
KIRREL1	1.37752	6.67313e-28	1.01423e-25
CMKLR1	1.63074	6.745e-28	1.02254e-25
AC016877.3	1.61831	6.9887e-28	1.05679e-25
CDC25B	1.22494	7.19096e-28	1.08461e-25
CCN4	1.89109	7.92648e-28	1.19252e-25
EFEMP1	2.44778	8.3876e-28	1.25871e-25
CCL13	2.11382	9.07333e-28	1.35819e-25
KLHL5	1.12081	9.37502e-28	1.39282e-25
LOX	1.61001	9.57379e-28	1.41881e-25
AC005785.1	-1.36291	9.71042e-28	1.43548e-25
BMP1	1.12385	1.00456e-27	1.48135e-25
PRELID3A	1.55427	1.01838e-27	1.498e-25
MT1L	2.02336	1.07353e-27	1.57523e-25
PRICKLE1	1.24103	1.08641e-27	1.5902e-25
LINC02577	1.93095	1.09113e-27	1.59318e-25
ARHGAP24	1.00141	1.13896e-27	1.65895e-25
MNDA	1.66868	1.20339e-27	1.7485e-25
IL32	1.86119	1.23592e-27	1.78704e-25
CD300A	1.39484	1.26647e-27	1.82676e-25
SAMHD1	1.15765	1.28927e-27	1.85514e-25
LINC02803	-1.49409	1.33403e-27	1.91492e-25
CD86	1.49175	1.40409e-27	2.00579e-25
AL021407.1	-1.39155	1.45689e-27	2.07622e-25
MT-TG	-2.46308	1.2176e-27	1.76484e-25
ADORA3	1.48317	1.66264e-27	2.35814e-25
ANXA6	1.54294	1.76978e-27	2.50411e-25
GPX2	-3.86876	1.78793e-27	2.52379e-25
INHBA	1.96089	1.90311e-27	2.68001e-25
CSF1R	1.79988	1.93808e-27	2.71956e-25
LINC02100	1.50103	1.96727e-27	2.7508e-25
LINC00930	-1.90378	2.06005e-27	2.87377e-25
CYP26B1	1.70844	2.33503e-27	3.23873e-25
JPH2	1.51169	2.33802e-27	3.23873e-25
CATSPER2	-1.21168	2.37653e-27	3.28442e-25
C5AR1	1.5184	2.43139e-27	3.34468e-25
AC010300.1	-2.29542	2.71396e-27	3.71618e-25
COLEC12	1.86214	2.81327e-27	3.84332e-25
HTRA3	2.14863	2.85006e-27	3.88464e-25
MTCO2P22	-2.23338	3.04303e-27	4.13818e-25
IKZF1	1.47419	3.14752e-27	4.27049e-25
LILRB4	1.76796	3.25983e-27	4.40277e-25
NNMT	2.2144	3.34723e-27	4.50035e-25
CYTH4	1.51108	3.52951e-27	4.73472e-25
SLC23A3	-1.25286	3.55118e-27	4.74239e-25
FCER1G	1.79023	3.63851e-27	4.84811e-25
C1QC	2.06957	3.79704e-27	5.03675e-25
CAV2	1.39943	3.98985e-27	5.269e-25
AC108112.1	-1.63461	5.0986e-27	6.68861e-25
LINC00709	-1.24468	3.16246e-27	4.281e-25
GPR68	1.60367	5.95115e-27	7.73871e-25
CHST3	1.30418	5.94715e-27	7.73871e-25
PIK3C2B	-1.19384	6.05382e-27	7.85503e-25
ACSBG1	-1.09169	5.69623e-27	7.44523e-25
KLHDC7B-DT	1.78962	6.65239e-27	8.61289e-25
AC092794.1	-1.26403	7.50817e-27	9.6787e-25
SAMSN1	1.45894	7.47834e-27	9.6612e-25
AC073534.2	-1.36105	8.26056e-27	1.06026e-24
EVX1-AS	-1.39668	8.48119e-27	1.08623e-24
PALLD	1.37957	8.81207e-27	1.12618e-24
HNRNPA1P21	1.56279	9.10088e-27	1.1606e-24
KLK5	2.92839	9.65693e-27	1.22624e-24
COL6A1	1.77162	9.50112e-27	1.20904e-24
NRXN3	-1.65856	1.01741e-26	1.28917e-24
HCK	1.67643	1.0491e-26	1.32649e-24
SRCIN1	-1.6214	1.06954e-26	1.34946e-24
FAM126A	1.13661	1.16515e-26	1.46388e-24
MIR429	-2.36351	1.18622e-26	1.48721e-24
B3GAT1	-1.65327	1.25216e-26	1.56657e-24
TBX3	-2.36641	1.35321e-26	1.68589e-24
PILRA	1.41094	1.41428e-26	1.7583e-24
MS4A4A	1.69755	1.42153e-26	1.76279e-24
MELTF	1.80517	1.43975e-26	1.77879e-24
CALD1	1.47672	1.42383e-26	1.76279e-24
VWA5B1	-1.86816	1.29662e-26	1.61879e-24
OVGP1	-1.5829	1.61917e-26	1.99631e-24
AC026410.3	1.08672	1.70492e-26	2.09769e-24
AC068587.2	-2.53454	1.77694e-26	2.18178e-24
LAIR1	1.48412	1.80149e-26	2.20737e-24
ITGAM	1.5024	1.82804e-26	2.23529e-24
NCF1C	1.50816	1.90876e-26	2.31967e-24
ITGB2	1.81838	1.98243e-26	2.40428e-24
TIMP2	1.67283	2.00669e-26	2.42874e-24
C5orf46	1.98528	2.08175e-26	2.51431e-24
AL691482.3	-2.15079	2.08584e-26	2.51431e-24
PTGS1	2.00042	2.21555e-26	2.65986e-24
CD48	1.67705	2.35155e-26	2.81178e-24
DOK2	1.66453	2.38653e-26	2.84787e-24
C2orf66	-1.67887	2.45536e-26	2.91829e-24
AC009303.4	1.02642	2.68251e-26	3.17557e-24
CXCL5	2.35187	2.72941e-26	3.22467e-24
C1GALT1P1	-1.51859	2.41126e-26	2.87162e-24
SLC22A3	1.89194	3.16917e-26	3.72939e-24
CBR3-AS1	-1.07295	3.3384e-26	3.92078e-24
LRRC15	2.30376	3.39736e-26	3.98215e-24
LINC01612	-1.83269	3.47379e-26	4.06372e-24
BCL2A1	1.78566	3.67164e-26	4.28673e-24
MICAL2	1.05261	4.0261e-26	4.68217e-24
AP002026.1	-1.22837	4.31571e-26	4.99941e-24
KRTAP5-9	-1.90432	4.48579e-26	5.18633e-24
CPA4	2.19192	4.70934e-26	5.43421e-24
SRPX	1.87306	5.42285e-26	6.23334e-24
SRRM5	-1.04632	5.85782e-26	6.70737e-24
CA4	-2.38457	5.92363e-26	6.76969e-24
BOC	1.45587	5.98798e-26	6.83009e-24
RNY1P16	-1.20873	5.80485e-26	6.65955e-24
ASB2	1.41985	6.8315e-26	7.76244e-24
PLIN5	-1.8509	7.13433e-26	8.09106e-24
VEGFC	1.40851	7.61689e-26	8.62188e-24
GASAL1	1.07427	7.63812e-26	8.62947e-24
AL159169.3	-1.18258	8.25354e-26	9.30708e-24
LCP2	1.31289	9.12241e-26	1.0248e-23
C1QA	2.06062	8.63241e-26	9.71587e-24
AC004923.1	-1.04339	9.54681e-26	1.07045e-23
TRAK1	-1.18365	1.00355e-25	1.12313e-23
HTR1D	1.57158	1.18572e-25	1.32202e-23
SLC16A2	1.27782	1.21055e-25	1.34466e-23
GBP1	1.60676	1.20599e-25	1.3421e-23
CATSPERB	-1.58466	1.24582e-25	1.38125e-23
MCUB	1.13592	1.27588e-25	1.41195e-23
CLEC4E	1.55347	1.30241e-25	1.43863e-23
TMEM131L	1.08281	1.30817e-25	1.44231e-23
MRC1	1.79102	1.32294e-25	1.45321e-23
NR3C1	1.21857	1.3395e-25	1.46744e-23
SLC39A14	1.09965	1.34084e-25	1.46744e-23
BNC1	2.46666	1.39001e-25	1.51846e-23
PDXDC2P-NPIPB14P	-1.15845	1.45363e-25	1.5831e-23
CCR1	1.50306	1.61534e-25	1.74219e-23
KLK6	2.50221	1.6125e-25	1.74219e-23
AC106795.2	-1.28001	1.58685e-25	1.7177e-23
ANXA2	1.03868	1.53858e-25	1.66849e-23
ADAMTS2	1.7488	1.67141e-25	1.7994e-23
DPYD	1.59978	1.72428e-25	1.84962e-23
C1QB	2.09497	1.71779e-25	1.84598e-23
CCL8	1.85511	1.98727e-25	2.12789e-23
AC006230.1	-1.15376	2.05515e-25	2.19266e-23
TIGIT	1.57301	2.11374e-25	2.25114e-23
CYBB	1.84219	2.1501e-25	2.28576e-23
SPI1	1.63086	2.15451e-25	2.28635e-23
KHDC1	1.21035	2.25608e-25	2.38563e-23
IFIT2	1.58175	2.27326e-25	2.39952e-23
SLAMF6	1.68826	2.31059e-25	2.43029e-23
TSPAN4	1.14901	2.31983e-25	2.4357e-23
AC068338.3	-1.12304	2.37671e-25	2.49102e-23
SCNN1G	-2.86081	2.45125e-25	2.56012e-23
NEK6	1.27467	2.45643e-25	2.56102e-23
IBSP	1.60006	2.46657e-25	2.56709e-23
S100A10	1.5604	2.22199e-25	2.35377e-23
GBP5	2.14572	2.6096e-25	2.70647e-23
MRC2	1.42784	2.65277e-25	2.74168e-23
AC092279.2	-1.00387	2.78357e-25	2.86192e-23
MSR1	1.46508	2.77721e-25	2.86033e-23
C1orf162	1.30601	2.87856e-25	2.95447e-23
SPEG	1.44306	2.96701e-25	3.04001e-23
CYP2D6	-1.31423	3.00723e-25	3.07591e-23
ALDH5A1	-1.26821	3.02046e-25	3.08414e-23
MT-TE	-1.83124	2.29365e-25	2.41675e-23
FER1L4	-2.6628	3.21046e-25	3.26692e-23
TRPV2	1.29454	3.23885e-25	3.28455e-23
TRPS1	1.52248	3.41786e-25	3.46019e-23
SELPLG	1.56124	3.44789e-25	3.48466e-23
PDCD1	1.66942	3.48752e-25	3.51873e-23
LDHAP3	1.31822	3.59125e-25	3.60502e-23
MFGE8	1.22804	3.57167e-25	3.59752e-23
NCKAP1L	1.50619	3.97876e-25	3.98728e-23
GUCY1A1	1.06713	4.02257e-25	4.0244e-23
AC002044.1	-2.73788	4.17762e-25	4.15852e-23
MCF2L-AS1	-2.13647	4.21415e-25	4.18786e-23
SLC7A7	1.38868	4.30804e-25	4.27402e-23
AC007834.2	-1.17859	4.17734e-25	4.15852e-23
CYP4F8	-2.86265	4.5801e-25	4.52463e-23
SPECC1	1.16283	4.57002e-25	4.52463e-23
PPM1J	1.16904	4.58348e-25	4.52463e-23
ENGASE	-1.10338	4.77015e-25	4.70109e-23
MYBL1	1.08789	4.93071e-25	4.84326e-23
MROH3P	-1.28742	4.95271e-25	4.85685e-23
AOAH	1.61759	5.21195e-25	5.10265e-23
CD70	1.70569	5.63454e-25	5.49317e-23
RALGPS1	-1.00328	5.7162e-25	5.5506e-23
AL158196.1	-1.40757	5.92151e-25	5.74058e-23
RBBP8NL	-1.93274	6.16094e-25	5.95327e-23
CCL3L3	1.64721	6.35672e-25	6.12254e-23
SLC11A1	1.18779	6.34151e-25	6.11781e-23
CDA	1.98589	6.40495e-25	6.15902e-23
COPZ2	1.46544	6.48498e-25	6.2259e-23
TMSB10	1.05217	5.24787e-25	5.12936e-23
MARVELD1	1.17082	6.86595e-25	6.57042e-23
TAP2	1.13245	7.01379e-25	6.69035e-23
RASSF8	1.09431	7.29418e-25	6.93554e-23
GPR37	1.45562	7.43447e-25	7.05764e-23
CXCR3	1.68754	7.55722e-25	7.16272e-23
ST6GALNAC5	1.32354	7.99806e-25	7.55645e-23
AC012467.1	-1.0128	5.63857e-25	5.49317e-23
PMEPA1	1.71025	8.44792e-25	7.95618e-23
TPM1	1.25754	9.02689e-25	8.48799e-23
AC010422.2	-1.10216	9.79847e-25	9.18445e-23
AC025166.1	-1.23318	9.83155e-25	9.20094e-23
ITGB1P1	1.03438	1.05755e-24	9.88157e-23
SCO2	1.30351	1.11075e-24	1.03624e-22
KLF12	1.19733	1.14454e-24	1.06609e-22
RRAD	2.14738	1.14954e-24	1.06907e-22
ANXA2P1	1.02052	1.15516e-24	1.07204e-22
SLCO2B1	1.56565	1.15634e-24	1.07204e-22
ATP8B1	-1.3373	1.19555e-24	1.10495e-22
GPAT3	1.37896	1.33956e-24	1.23038e-22
TGFB1I1	1.20727	1.33362e-24	1.22683e-22
SYDE1	1.05288	1.34169e-24	1.23044e-22
GNG2	1.12497	1.40507e-24	1.2846e-22
NADSYN1	-1.0119	1.41558e-24	1.29222e-22
IL16	1.12753	1.43016e-24	1.30353e-22
AL135999.3	-2.30563	1.46662e-24	1.33472e-22
HLA-DQB1-AS1	1.57107	1.48339e-24	1.34791e-22
AP000424.1	-1.23752	1.39337e-24	1.27586e-22
LINC01547	1.04964	1.56339e-24	1.41844e-22
FYB1	1.68404	1.59881e-24	1.44616e-22
ECM1	1.45078	1.59211e-24	1.44229e-22
PTMAP1	-1.76645	1.64812e-24	1.48849e-22
AC024267.3	-1.7772	1.81589e-24	1.63504e-22
CTHRC1	2.01548	1.78488e-24	1.60956e-22
GREM1	2.12189	1.89025e-24	1.69686e-22
TMEM97	-1.81972	1.83729e-24	1.65181e-22
OPN3	1.16831	1.90542e-24	1.70789e-22
ZNF552	-1.2065	1.95256e-24	1.74752e-22
HEG1	1.19061	1.97442e-24	1.76177e-22
AL021068.1	-1.76497	2.02707e-24	1.80604e-22
ZFPM2	1.06401	2.23352e-24	1.98699e-22
CCL4	1.75871	2.30062e-24	2.04058e-22
MT-TS2	-2.3828	2.33013e-24	2.0606e-22
SEMA3A	1.34198	2.41206e-24	2.12989e-22
TEKT5	-1.43074	2.47801e-24	2.18487e-22
HID1	-1.95116	2.51571e-24	2.21155e-22
SRGN	1.63794	2.49099e-24	2.19307e-22
RRAS	1.15851	2.56577e-24	2.25223e-22
ZNF223	-1.17314	2.74084e-24	2.40236e-22
NXN	1.45886	3.36172e-24	2.92928e-22
SYNDIG1	1.73969	3.67495e-24	3.19753e-22
FGF7	1.86329	3.6869e-24	3.20324e-22
CCDC80	1.87216	3.86986e-24	3.3524e-22
ABCA10	-2.27277	3.94208e-24	3.40503e-22
MYADM	1.49846	3.96322e-24	3.41832e-22
FAHD2P1	-2.31256	4.04063e-24	3.48004e-22
AL139123.1	-1.07688	4.12389e-24	3.54476e-22
AC040174.2	-1.7341	3.91345e-24	3.38522e-22
AC018638.6	-1.3814	4.34208e-24	3.71811e-22
MS4A6A	1.56392	4.48078e-24	3.8213e-22
TMPRSS2	-2.83181	4.53764e-24	3.8633e-22
DIAPH3	1.00152	4.74936e-24	4.032e-22
MOB3B	1.25346	4.80733e-24	4.07539e-22
CDK14	1.2777	4.93446e-24	4.17127e-22
AC026167.1	-2.55659	4.90635e-24	4.15341e-22
BAG2	1.17172	5.08692e-24	4.29404e-22
RASA3	1.23703	5.15252e-24	4.33709e-22
PACRG	-1.14173	5.12618e-24	4.32104e-22
IFIH1	1.25705	5.43751e-24	4.55761e-22
SLC5A7	-1.05301	4.48188e-24	3.8213e-22
AC108134.1	-1.27391	5.65661e-24	4.72792e-22
SPON2	1.52457	5.79426e-24	4.83617e-22
GLT8D2	1.40641	6.66475e-24	5.52393e-22
FMNL1	1.04427	7.07981e-24	5.8435e-22
SLA	1.39268	7.12468e-24	5.87238e-22
ACP6	-1.11673	7.29978e-24	6.00836e-22
AIF1	1.64365	7.39059e-24	6.06503e-22
TYROBP	1.64493	7.39924e-24	6.06503e-22
AC080038.1	1.03956	9.20533e-24	7.49377e-22
AL772337.1	-1.17665	6.39217e-24	5.31283e-22
ANKRD20A11P	-1.44462	6.02639e-24	5.01583e-22
CXCL10	2.55218	9.09682e-24	7.41839e-22
HPSE	1.34394	9.59576e-24	7.80092e-22
HIC1	1.02018	1.07645e-23	8.69164e-22
AC016737.1	-1.00126	1.08079e-23	8.71479e-22
SLC2A12	1.33112	1.12436e-23	9.01719e-22
MYCL	-2.06745	1.11246e-23	8.94586e-22
NIBAN1	1.4001	1.1956e-23	9.56268e-22
RFLNA	1.72521	1.22251e-23	9.76478e-22
CYP4Z2P	-1.54905	1.23925e-23	9.88525e-22
FBLN7	1.1731	1.25231e-23	9.96266e-22
COL16A1	1.64195	1.25214e-23	9.96266e-22
IFFO1	1.03388	1.27424e-23	1.01235e-21
AC012307.1	-1.41538	1.13572e-23	9.09605e-22
TGFB3	1.3868	1.3056e-23	1.03176e-21
SORL1	-1.70459	1.31686e-23	1.03927e-21
SLED1	-1.0998	1.29846e-23	1.02747e-21
AL645940.1	-1.68784	1.39124e-23	1.09361e-21
SORCS2	1.5824	1.42208e-23	1.11491e-21
SLC6A9	1.14104	1.49444e-23	1.17004e-21
BHMT	-3.01321	1.49635e-23	1.17004e-21
C1S	1.82831	1.414e-23	1.11003e-21
SLIT2	1.32893	1.71783e-23	1.34146e-21
CYP4F12	-2.48865	1.86851e-23	1.45531e-21
TMCC3	1.20829	1.87204e-23	1.45615e-21
CYP4F23P	-2.61184	1.87766e-23	1.45861e-21
AC005154.1	-1.59475	2.01162e-23	1.55454e-21
MTND4P35	-1.90853	1.88033e-23	1.45878e-21
SLC7A9	-1.65899	1.9585e-23	1.51744e-21
MPPED2	-1.30462	2.12219e-23	1.63786e-21
RNF128	-2.45823	2.14748e-23	1.65523e-21
MYLIP	-1.15652	2.15984e-23	1.6626e-21
RASGEF1B	1.18775	2.33409e-23	1.79209e-21
AC027801.1	-1.47989	2.51205e-23	1.91881e-21
DHRS2	-4.0212	2.54034e-23	1.93544e-21
FBN1	1.57075	2.71994e-23	2.06963e-21
RAPGEFL1	-1.7944	2.75979e-23	2.09191e-21
PIK3CG	1.10266	2.90718e-23	2.19884e-21
AC007688.1	-3.01389	2.99761e-23	2.26065e-21
P2RY6	1.59099	3.09719e-23	2.32395e-21
ARFGEF3	-1.44514	3.12287e-23	2.34026e-21
MT-TI	-1.31907	1.38441e-23	1.08969e-21
MIR7152	-1.61171	3.05709e-23	2.29676e-21
HS6ST3	-1.34776	3.0485e-23	2.2932e-21
SHISAL1	1.28028	3.20216e-23	2.39064e-21
IFITM1	1.69822	3.00343e-23	2.26216e-21
AL645608.6	-1.32846	3.21759e-23	2.39914e-21
SECTM1	1.83733	3.22902e-23	2.40465e-21
TNFSF13B	1.39835	3.45104e-23	2.55399e-21
RNU6-853P	-1.50307	3.27448e-23	2.43545e-21
PSMB9	1.69093	3.35196e-23	2.48996e-21
IDH1	-1.30383	3.38781e-23	2.51032e-21
DEGS2	-2.1366	3.72725e-23	2.74473e-21
AC073534.1	-2.27378	3.74354e-23	2.7499e-21
ADGRE5	1.02204	3.74252e-23	2.7499e-21
RAMP1	1.99963	3.81322e-23	2.79763e-21
ELF3	-1.95532	3.8233e-23	2.799e-21
AL096855.1	-2.90558	4.08265e-23	2.98425e-21
VIM	1.36375	3.8245e-23	2.799e-21
ERICH5	-2.08251	4.24626e-23	3.0999e-21
AC004223.4	-1.36506	4.25129e-23	3.0999e-21
CCL18	2.38486	4.29736e-23	3.12965e-21
ADAMTS14	1.33464	4.4771e-23	3.25656e-21
U47924.1	-1.13717	4.5011e-23	3.27001e-21
BVES	1.32199	4.56179e-23	3.31006e-21
AL035661.1	-1.84387	4.59602e-23	3.33083e-21
SH2D5	1.59755	4.87608e-23	3.52519e-21
RPL37P1	-1.47153	5.01735e-23	3.61852e-21
EPSTI1	1.53703	5.31792e-23	3.83064e-21
MAP7D3	1.03315	5.70862e-23	4.09718e-21
TNFRSF12A	1.25232	5.35304e-23	3.85127e-21
PCSK9	1.89827	5.83805e-23	4.18501e-21
NDUFA5P10	-1.00289	2.45571e-23	1.88061e-21
SGMS2	1.09465	5.99283e-23	4.27534e-21
AC069234.4	-1.18442	5.86598e-23	4.19997e-21
PLEK	1.64474	6.15799e-23	4.37217e-21
TUBB2A	1.35526	6.07513e-23	4.32886e-21
GPD1L	-1.33102	6.1391e-23	4.36547e-21
LINC02512	-1.72497	2.74363e-23	2.08232e-21
ICA1	-1.35215	6.42736e-23	4.54713e-21
SLA2	1.2256	6.62125e-23	4.67873e-21
AC006042.1	-1.42688	6.66408e-23	4.7034e-21
ZNF711	-1.22034	6.68117e-23	4.70864e-21
ITGAX	1.27289	6.70319e-23	4.70864e-21
AL844908.1	1.37733	6.69261e-23	4.70864e-21
TSPAN6	-1.13889	6.8009e-23	4.77163e-21
CACNA1I	-1.50022	6.1412e-23	4.36547e-21
FOXD1	1.69665	7.168e-23	5.02326e-21
BTG2	-1.43176	6.69859e-23	4.70864e-21
SNORD69	-1.53966	7.38006e-23	5.1597e-21
MIR3936HG	-1.01638	7.45922e-23	5.20892e-21
CCL24	1.69662	7.5489e-23	5.25302e-21
COL5A2	1.65942	7.29513e-23	5.10633e-21
AL355987.4	-2.78608	7.59471e-23	5.27872e-21
MCOLN2	1.2915	7.84997e-23	5.44341e-21
SIRPB2	1.1469	7.84517e-23	5.44341e-21
DYSF	1.01589	8.1468e-23	5.63609e-21
IDSP1	-2.3948	8.1309e-23	5.63164e-21
FMN1	1.13597	8.48873e-23	5.86581e-21
LAG3	1.62161	8.81388e-23	6.06932e-21
GRHL3	-2.49681	8.70338e-23	6.00715e-21
FERMT3	1.31993	8.73372e-23	6.0211e-21
ELOVL4	1.5893	9.38958e-23	6.4508e-21
GFOD1	1.03936	1.08809e-22	7.44093e-21
AC023421.2	-1.54498	1.0861e-22	7.4359e-21
B3GALT5	-1.62503	1.111e-22	7.58888e-21
ZNF440	-1.1721	1.11785e-22	7.6269e-21
AP000553.2	-1.65369	1.16048e-22	7.89961e-21
FSTL3	1.57197	1.13855e-22	7.75928e-21
SP140	1.36846	1.19982e-22	8.14879e-21
HHIPL1	1.20797	1.23947e-22	8.40843e-21
LINC02195	1.79139	1.25809e-22	8.52505e-21
B4GALNT1	1.37192	1.26629e-22	8.57084e-21
KLHDC7A	-2.54927	1.32576e-22	8.95297e-21
REEP6	-1.96074	1.3118e-22	8.86875e-21
CNTLN	1.16041	1.35019e-22	9.10755e-21
RNASE6	1.55402	1.36935e-22	9.22633e-21
POSTN	2.45012	1.37447e-22	9.25035e-21
FCGR2B	1.15725	1.50184e-22	1.00733e-20
CXCL11	2.38861	1.59241e-22	1.06209e-20
TAP1	1.43827	1.52049e-22	1.0187e-20
WIPF1	1.1407	1.68658e-22	1.12112e-20
MT2P1	1.759	1.71994e-22	1.13954e-20
GULP1	1.10159	1.72003e-22	1.13954e-20
AL591848.1	-1.81766	1.77011e-22	1.17141e-20
IFIT3	1.66896	1.71473e-22	1.13856e-20
FAM3B	-2.86335	1.86607e-22	1.2308e-20
AC078777.1	-2.00721	1.81915e-22	1.20252e-20
MIR200A	-1.95095	1.96317e-22	1.29055e-20
PODNL1	1.41162	1.97626e-22	1.29628e-20
GAS1	1.94846	2.00142e-22	1.3099e-20
TMEM158	1.52159	2.12782e-22	1.38956e-20
GGTA1	1.14765	2.2028e-22	1.43451e-20
RNU6-800P	-1.36185	1.5383e-22	1.02717e-20
AC010487.1	-1.57585	2.24293e-22	1.45832e-20
LDHAP7	1.27164	2.25437e-22	1.46416e-20
BMP5	-1.23301	2.20389e-22	1.43451e-20
AC112484.1	-1.2107	2.35437e-22	1.52577e-20
GPR34	1.30867	2.50118e-22	1.61563e-20
BCAT2	-1.26599	2.40995e-22	1.56009e-20
GAREM1	-1.22458	2.66761e-22	1.71939e-20
GNG4	1.92763	2.75227e-22	1.7682e-20
LOXL2	1.20821	2.71341e-22	1.74702e-20
AMOTL1	1.00919	2.73581e-22	1.75953e-20
MILR1	1.30856	2.82497e-22	1.81296e-20
CD163L1	1.20119	2.88552e-22	1.84782e-20
FMO9P	-2.94679	3.04572e-22	1.94413e-20
AC011322.1	-1.516	3.37975e-22	2.14582e-20
AP000695.1	1.17063	3.46997e-22	2.20075e-20
APCDD1L	1.98858	3.52068e-22	2.23053e-20
THBS1	1.47784	3.3418e-22	2.12399e-20
PRF1	1.70591	3.67261e-22	2.31445e-20
MPEG1	1.51533	3.71157e-22	2.33405e-20
FREM2	-1.4449	3.58776e-22	2.26578e-20
RAB15	-1.47236	3.65143e-22	2.30354e-20
STING1	1.01367	3.77392e-22	2.37075e-20
CD53	1.6206	3.89357e-22	2.44333e-20
SLC43A3	1.1207	4.0635e-22	2.54191e-20
LRRC39	-1.03798	4.27253e-22	2.66146e-20
AC004863.1	-1.21854	4.27111e-22	2.66146e-20
RNU6-353P	-1.85201	4.48764e-22	2.7867e-20
AC002044.2	-1.35063	4.51014e-22	2.79774e-20
THEM6	-1.28278	4.62387e-22	2.86531e-20
C4A	1.32107	4.9124e-22	3.03461e-20
AC010536.2	-1.09127	4.70572e-22	2.91299e-20
AC008759.2	-1.53994	5.04507e-22	3.11182e-20
CEBPA	-1.51116	5.04786e-22	3.11182e-20
COL8A2	1.50399	5.18441e-22	3.18938e-20
LINC02595	1.21256	5.47232e-22	3.35954e-20
MIR3193	-1.11652	4.19898e-22	2.62116e-20
COL5A1	1.7551	5.62985e-22	3.44774e-20
NCF1	1.29023	6.15104e-22	3.73761e-20
LAMA4	1.12468	6.40977e-22	3.88669e-20
L1CAM	2.10712	6.41602e-22	3.88669e-20
MCF2L	-1.14751	6.94831e-22	4.1878e-20
DENND5B	1.00929	7.04158e-22	4.23971e-20
MMD	1.13921	6.89847e-22	4.16198e-20
SSTR5-AS1	-1.48575	3.14953e-22	2.00393e-20
LAMA3	2.13083	7.8599e-22	4.70857e-20
AL353807.5	1.24417	8.09517e-22	4.83976e-20
PTX3	1.70543	8.15549e-22	4.87092e-20
CNTN3	-2.04976	8.37871e-22	4.98987e-20
AC005746.3	-1.30423	8.37985e-22	4.98987e-20
AC233280.2	-1.56807	9.03834e-22	5.37659e-20
TCF7L1	1.2763	9.27756e-22	5.51338e-20
AC113174.1	1.3085	5.27855e-22	3.24393e-20
RAB3IL1	1.26253	9.59312e-22	5.69521e-20
TNFAIP8L2	1.31479	9.79792e-22	5.80702e-20
MIR200B	-1.62142	1.04698e-21	6.17865e-20
PI15	1.39432	1.05903e-21	6.23736e-20
ANXA2P2	1.09528	1.05239e-21	6.2044e-20
FOXD4	-1.53212	1.11279e-21	6.5281e-20
TMEM52B	1.72018	1.16009e-21	6.76551e-20
CRACR2B	-1.70627	1.16169e-21	6.76823e-20
OLFML2A	1.18623	1.15138e-21	6.72794e-20
AC020978.3	-1.08325	1.14627e-21	6.71124e-20
EVI2A	1.10843	1.2446e-21	7.24418e-20
AL158847.1	-1.55909	1.00618e-21	5.95562e-20
BICDL2	-1.83031	1.28314e-21	7.46115e-20
AC098487.1	1.15597	1.4001e-21	8.11741e-20
MTND6P4	-2.10465	1.46771e-21	8.48865e-20
HLA-DOB	1.26712	1.50718e-21	8.69583e-20
MAOA	-1.97514	1.49534e-21	8.63589e-20
CYS1	1.26838	1.64046e-21	9.41908e-20
SERPING1	1.54954	1.54991e-21	8.91639e-20
CLEC7A	1.41027	1.73216e-21	9.92641e-20
AL683813.1	-1.2982	1.75325e-21	1.00376e-19
AC078909.2	-1.43859	1.84074e-21	1.0488e-19
AP001994.2	-1.04094	1.80607e-21	1.033e-19
AATBC	-1.92103	1.94948e-21	1.10757e-19
AC007000.1	-1.35081	2.11879e-21	1.19804e-19
RNU4-78P	-1.33902	2.15324e-21	1.21635e-19
FXYD6	1.30015	2.15755e-21	1.21763e-19
AL161729.3	-1.40597	2.08762e-21	1.18266e-19
AC006111.2	-1.41432	2.29065e-21	1.2903e-19
GZMB	1.99482	2.28196e-21	1.28662e-19
AL161752.1	-1.85689	2.31812e-21	1.30454e-19
HERC5	1.3455	2.42901e-21	1.3605e-19
LAPTM5	1.45347	2.34847e-21	1.31912e-19
SLC9A2	-1.87813	2.55191e-21	1.42799e-19
ADAM12	1.52192	2.56022e-21	1.43129e-19
KANK4	1.62554	2.62147e-21	1.46278e-19
PCED1B-AS1	1.1282	2.65343e-21	1.47922e-19
LINC00894	-1.45997	2.68697e-21	1.49652e-19
FGL2	1.44292	2.72856e-21	1.51542e-19
SUSD3	1.35091	2.74207e-21	1.5215e-19
AL358232.1	-1.18083	1.4602e-21	8.45765e-20
PDLIM4	1.59989	2.89395e-21	1.60129e-19
SMTNL1	1.12875	2.99527e-21	1.6512e-19
GAS6	1.38801	2.92284e-21	1.61427e-19
BCAS1	-2.58508	3.05538e-21	1.68278e-19
LYN	1.02005	2.96313e-21	1.63501e-19
EDNRA	1.18132	3.13967e-21	1.726e-19
PARVB	1.15984	3.19686e-21	1.75582e-19
KLK7	2.17059	3.30926e-21	1.81253e-19
BIN2	1.19394	3.6535e-21	1.99372e-19
CD180	1.29093	3.66137e-21	1.99618e-19
RNU6-610P	-1.28443	3.71706e-21	2.02284e-19
PAPSS2	1.12806	3.77889e-21	2.0546e-19
ACY3	1.38333	3.82921e-21	2.07816e-19
AC055764.2	-1.32502	3.84228e-21	2.08335e-19
AEBP1	1.91209	3.5863e-21	1.95885e-19
EID3	1.19661	3.94961e-21	2.13764e-19
CAPN5	-1.68549	4.12999e-21	2.23324e-19
SCNN1B	-2.65417	4.68753e-21	2.52553e-19
ANKK1	-1.24883	4.75293e-21	2.55845e-19
KCNK13	1.4728	4.80084e-21	2.5819e-19
CACNA2D1	1.33481	4.81544e-21	2.58741e-19
AC245060.5	-1.15515	4.9349e-21	2.64442e-19
CILP	2.03774	5.11115e-21	2.73148e-19
AL022322.1	-1.19932	5.24533e-21	2.79565e-19
TRIM47	1.18038	5.18923e-21	2.76823e-19
CERCAM	1.20628	5.17795e-21	2.76469e-19
TLL1	1.15931	5.52664e-21	2.94294e-19
LINC01341	-1.23956	5.65464e-21	3.00571e-19
P2RY13	1.1074	5.64826e-21	3.00501e-19
SASH3	1.47834	5.67644e-21	3.0146e-19
SLC44A3	-1.33662	5.87382e-21	3.10832e-19
GPRC5C	-1.73321	5.9692e-21	3.15597e-19
SULF1	1.91168	6.02569e-21	3.17736e-19
ZNF321P	-1.18898	6.25719e-21	3.29651e-19
LINC02672	-2.65395	6.35032e-21	3.34261e-19
LAMP5	1.66359	6.37043e-21	3.35022e-19
FAM155B	-1.43015	6.69437e-21	3.51436e-19
MIR155HG	1.05101	7.00455e-21	3.66426e-19
UBE2FP3	-1.02087	7.04387e-21	3.68158e-19
ERVV-1	-1.81835	6.76224e-21	3.54686e-19
SRMS	-1.61177	7.46631e-21	3.89553e-19
AF131215.7	-1.25269	7.64281e-21	3.98063e-19
TMEM51-AS1	-1.0572	7.93404e-21	4.12507e-19
SERPINB9	1.33362	7.74785e-21	4.0318e-19
IPO5P1	-1.37011	8.06298e-21	4.18845e-19
AC133435.1	-1.29802	8.34122e-21	4.31789e-19
AC239859.5	1.41935	8.61556e-21	4.44442e-19
PRDM8	1.36062	8.86793e-21	4.56272e-19
FREM1	-1.10646	8.90516e-21	4.57791e-19
AC133041.1	-1.89544	9.45509e-21	4.84804e-19
TRBV7-2	1.58376	9.56725e-21	4.89288e-19
FILIP1L	1.2656	9.50257e-21	4.86399e-19
DPT	1.88619	9.68292e-21	4.94778e-19
ERBB3	-1.49868	9.32614e-21	4.79019e-19
AC129507.3	-1.07235	7.31217e-21	3.81846e-19
PCOLCE2	1.60331	1.00378e-20	5.12469e-19
PCP2	-1.2365	1.09716e-20	5.56321e-19
HMGCS2	-4.1304	1.09418e-20	5.55286e-19
ZNF888	-1.34563	1.09074e-20	5.54013e-19
MYO1F	1.07093	1.17286e-20	5.93691e-19
C2orf15	-1.03671	1.21929e-20	6.16146e-19
THRB	-1.24999	1.2283e-20	6.20173e-19
AL158206.1	-2.28123	1.21146e-20	6.12713e-19
PDGFC	1.2043	1.28479e-20	6.47046e-19
AC104785.1	-1.03822	1.33349e-20	6.69868e-19
IQGAP2	1.02683	1.35027e-20	6.77724e-19
AC072052.1	-1.25733	1.36177e-20	6.82345e-19
EIF5A2	1.12432	1.41025e-20	7.04851e-19
FAM78A	1.01604	1.46469e-20	7.29606e-19
TRBV20-1	1.47379	1.46246e-20	7.29108e-19
PLAU	1.53436	1.3573e-20	6.80678e-19
AC005785.2	-1.97687	1.5894e-20	7.89081e-19
SSH3	-1.22199	1.53577e-20	7.63097e-19
UPK1A	-3.98921	1.6471e-20	8.15683e-19
PLEKHH1	-1.26347	1.83052e-20	9.02756e-19
SMIM3	1.0453	1.77688e-20	8.7849e-19
SEC14L2	1.10381	1.89983e-20	9.34611e-19
PXDN	1.33524	1.92105e-20	9.43488e-19
VSNL1	1.95939	2.07025e-20	1.01593e-18
CXCL3	1.56904	2.11947e-20	1.03751e-18
TLR7	1.28355	2.1305e-20	1.04205e-18
CCL4L2	1.55661	2.28412e-20	1.11261e-18
OXGR1	-1.21379	2.2903e-20	1.1147e-18
SERPINA1	1.9879	2.22924e-20	1.08856e-18
HIKESHIP1	-2.12109	2.26921e-20	1.10626e-18
RALGAPA2	-1.21952	2.41061e-20	1.17134e-18
ADORA1	1.06159	2.47325e-20	1.19982e-18
AC019117.1	-1.83186	2.58507e-20	1.24694e-18
CCDC160	-1.22333	2.56604e-20	1.23977e-18
MSRB3	1.3811	2.58236e-20	1.24664e-18
AC121757.1	1.19761	2.58807e-20	1.24737e-18
COL6A3	1.65744	2.50718e-20	1.21529e-18
AC019117.2	-1.49276	2.75224e-20	1.32114e-18
AL390728.3	-1.11261	2.73659e-20	1.31469e-18
MFAP3L	-1.49159	2.79266e-20	1.33838e-18
LST1	1.28548	2.78682e-20	1.33666e-18
CALB2	1.93474	2.82527e-20	1.35292e-18
COL1A1	1.8992	2.36126e-20	1.1483e-18
CPED1	1.19335	2.92015e-20	1.39723e-18
MTND4LP30	-2.04577	2.46965e-20	1.19905e-18
AC004585.1	1.06649	2.94069e-20	1.40479e-18
LILRB5	1.46228	2.93637e-20	1.40386e-18
LINC02361	1.00456	2.95957e-20	1.41179e-18
AK4P1	1.11977	2.96679e-20	1.41385e-18
SERPINB9P1	1.31439	3.03294e-20	1.44191e-18
CYBRD1	1.33307	3.0044e-20	1.43063e-18
AC079174.2	-1.00478	3.22633e-20	1.52774e-18
SERPINB2	2.29096	3.20872e-20	1.52061e-18
AC020663.3	-1.0896	3.12149e-20	1.48045e-18
CSDC2	1.58732	3.25201e-20	1.53745e-18
TMC4	-1.56977	3.08685e-20	1.46519e-18
IL27RA	1.17688	3.23677e-20	1.53146e-18
ARHGAP9	1.2457	3.49302e-20	1.64615e-18
ZNF365	1.43805	3.53176e-20	1.66309e-18
MMP9	2.11814	3.4921e-20	1.64615e-18
PPP1R9A	-1.28492	3.6619e-20	1.72164e-18
BATF2	1.56697	3.67662e-20	1.7272e-18
VSIG2	-2.9964	3.53505e-20	1.66332e-18
TMOD1	1.38993	3.75985e-20	1.76351e-18
CYP4B1	-3.15376	3.85385e-20	1.80617e-18
PDLIM3	1.5625	3.97714e-20	1.85956e-18
TRAPPC6A	-1.02311	3.95168e-20	1.84911e-18
IL10RA	1.27447	4.41929e-20	2.05658e-18
GPR19	1.03386	4.56089e-20	2.12081e-18
FERMT2	1.13134	4.62115e-20	2.14716e-18
SEMA6A	-1.68319	4.9471e-20	2.29502e-18
GALNT15	1.24469	4.98537e-20	2.31096e-18
SCARNA7	-1.77964	5.0805e-20	2.35139e-18
ARNTL2	1.14143	5.03137e-20	2.33047e-18
IL1RAP	1.18139	5.19303e-20	2.39974e-18
AL035458.1	1.17053	5.37671e-20	2.48076e-18
PRXL2A	-1.0647	5.14106e-20	2.37757e-18
VMO1	1.32133	5.5245e-20	2.545e-18
AC010329.1	-1.68396	5.66256e-20	2.60456e-18
AQP7	-1.31562	6.00837e-20	2.75182e-18
IQCN	-1.03551	6.5109e-20	2.97633e-18
PTPN7	1.26863	6.68083e-20	3.04698e-18
GZMA	1.86599	6.54165e-20	2.98809e-18
AC005962.1	-1.18808	6.9782e-20	3.18016e-18
AC074141.1	-2.19461	7.45617e-20	3.39279e-18
RASGRP1	1.20708	7.58209e-20	3.44744e-18
AL772337.3	-1.28363	7.40435e-20	3.37179e-18
PDPN	1.577	7.93923e-20	3.59333e-18
IGF2BP3	1.55028	8.32033e-20	3.75724e-18
CTSL	1.09189	7.90838e-20	3.5821e-18
RUNX3	1.36159	8.94137e-20	4.01329e-18
LIPE	-1.10807	9.24572e-20	4.14676e-18
LCP1	1.39817	8.52479e-20	3.84372e-18
CEBPA-DT	-1.16959	9.37771e-20	4.19962e-18
AC010503.4	-1.40707	9.34445e-20	4.18788e-18
PRUNE2	1.45993	9.64942e-20	4.31479e-18
HSF2BP	1.15246	1.06518e-19	4.74518e-18
CGAS	1.06038	1.06171e-19	4.73327e-18
VIPR1-AS1	-1.04803	7.76666e-20	3.52597e-18
SULT2A1	-2.15277	1.16738e-19	5.17716e-18
ANKH	1.05751	1.20918e-19	5.35453e-18
WAS	1.2183	1.24168e-19	5.48621e-18
RSAD2	1.56094	1.33049e-19	5.85683e-18
COLQ	-1.5423	1.38318e-19	6.08427e-18
MTCO1P53	-1.79808	1.29935e-19	5.73248e-18
ZNF521	1.03987	1.40945e-19	6.17239e-18
CLCF1	1.22564	1.38674e-19	6.09352e-18
CELF2	1.11146	1.45794e-19	6.36596e-18
GATA3-AS1	-2.15238	1.48782e-19	6.48216e-18
COL1A2	1.77502	1.25051e-19	5.52112e-18
CHI3L1	2.23145	1.42264e-19	6.22559e-18
HLA-DRB9	1.23807	1.45617e-19	6.36292e-18
AL390037.1	-1.23994	1.5035e-19	6.54569e-18
AC024937.1	-1.13241	1.52869e-19	6.64559e-18
KLK10	2.00508	1.51729e-19	6.6009e-18
PPM1H	-1.41013	1.57554e-19	6.83926e-18
RHBG	-2.06951	1.59802e-19	6.92671e-18
AC016773.1	-1.18533	1.61969e-19	7.01046e-18
NKG7	1.70662	1.67912e-19	7.25183e-18
KCNMB1	1.22752	1.71914e-19	7.41388e-18
AC006270.1	-2.32234	1.73153e-19	7.45651e-18
C8orf88	1.25749	1.74998e-19	7.53047e-18
SEC63P1	1.05216	1.84492e-19	7.92182e-18
STAT1	1.12838	1.71092e-19	7.38378e-18
NLRC5	1.11557	1.86034e-19	7.97277e-18
MDGA1	1.15355	1.89043e-19	8.09384e-18
NRP1	1.04891	1.85962e-19	7.97277e-18
EVI2B	1.34754	1.90042e-19	8.13075e-18
PLK2	1.12534	1.80885e-19	7.7782e-18
MTCO1P2	-1.889	1.84057e-19	7.90886e-18
AL356740.3	-1.29127	2.21835e-19	9.4279e-18
LINC00885	-1.54154	2.21947e-19	9.4279e-18
PELATON	1.42092	2.18626e-19	9.3068e-18
AC244197.2	-1.8156	2.03275e-19	8.68443e-18
GALNT5	1.54988	2.25021e-19	9.55166e-18
BNIP3P16	-1.43514	2.18081e-19	9.29026e-18
ITGB2-AS1	1.11141	2.38773e-19	1.00994e-17
AC007485.1	-1.28995	2.46358e-19	1.03906e-17
RNU6-50P	-1.93174	2.45858e-19	1.03769e-17
G0S2	1.72286	2.35482e-19	9.98147e-18
LYVE1	1.26294	2.56489e-19	1.08102e-17
RHPN1	-1.41512	2.58979e-19	1.08997e-17
AC100821.2	-1.01047	2.56851e-19	1.08178e-17
AC103691.1	-1.65434	2.75666e-19	1.15856e-17
GFI1	1.006	2.82052e-19	1.18122e-17
SLFN11	1.26781	2.80095e-19	1.17425e-17
TSNAXIP1	-1.14555	2.85414e-19	1.19446e-17
ANOS1	1.10737	2.90036e-19	1.21295e-17
FAM174B	-1.74746	2.8019e-19	1.17425e-17
CNGA1	-1.73061	3.12116e-19	1.30437e-17
AC106782.4	-1.07573	3.31797e-19	1.38079e-17
LRATD1	-1.92955	3.2532e-19	1.35669e-17
MYO1B	1.08907	3.2575e-19	1.35753e-17
SYTL5	-1.7402	3.4881e-19	1.44855e-17
OLFML3	1.53741	3.33788e-19	1.38713e-17
MAPK12	1.04782	3.49436e-19	1.45013e-17
OGFRL1	1.07788	3.58293e-19	1.48482e-17
TRIM22	1.28963	3.70321e-19	1.53146e-17
PDGFRB	1.2579	3.73274e-19	1.5426e-17
ANPEP	1.59314	3.92806e-19	1.61993e-17
AL031280.1	-1.85377	3.32996e-19	1.38481e-17
ABCC5	-1.07306	3.92645e-19	1.61993e-17
AOC2	-1.251	4.15129e-19	1.7049e-17
CYP4F26P	-1.38341	4.08715e-19	1.68088e-17
CD44	1.44194	3.77286e-19	1.55809e-17
ANXA1	1.52223	3.65556e-19	1.5128e-17
ANXA3	1.6871	4.15113e-19	1.7049e-17
ADAMTSL4	1.43149	4.64428e-19	1.89949e-17
TSPAN12	-1.50574	4.7049e-19	1.92032e-17
CSF2	1.43973	4.69671e-19	1.91829e-17
PRSS3P4	-1.77994	4.60911e-19	1.8877e-17
RPL29P19	1.67335	4.80533e-19	1.95996e-17
AL133255.1	-1.01239	3.31622e-19	1.38079e-17
TSHZ3	1.06435	5.09031e-19	2.06486e-17
FBP1	-1.85164	4.90858e-19	1.99796e-17
CXADR	-1.43119	4.99893e-19	2.03195e-17
AC010998.3	-1.21939	4.61649e-19	1.88942e-17
HLA-DQB1	1.65504	5.04559e-19	2.04812e-17
PTGER2	1.1213	5.52641e-19	2.23718e-17
ACOX1	-1.05723	5.38889e-19	2.183e-17
RHOT1P2	-1.23041	3.51556e-19	1.45792e-17
LY96	1.31262	5.74945e-19	2.32272e-17
ATF7IP2	-1.21576	5.96324e-19	2.40093e-17
IGSF21	1.43785	5.89676e-19	2.37738e-17
MECOM	-1.35358	5.85422e-19	2.36344e-17
GLIS2	1.11121	6.33041e-19	2.54704e-17
DOCK11	1.02278	6.92245e-19	2.77772e-17
TRDC	1.3778	7.173e-19	2.87438e-17
PSD2	-1.33692	4.89727e-19	1.99472e-17
CD3G	1.04409	7.52081e-19	3.00767e-17
TMEM45A	1.86013	7.55035e-19	3.01745e-17
FBXO32	1.09451	7.46754e-19	2.98837e-17
ALG13-AS1	-1.12373	7.95674e-19	3.16708e-17
LAMA1	1.24546	8.14981e-19	3.23929e-17
AC004908.3	-1.32388	8.58924e-19	3.40206e-17
WIPF3	1.21974	9.08856e-19	3.5816e-17
IGFBP6	1.67496	8.59289e-19	3.40206e-17
MMP3	2.08784	9.1799e-19	3.6152e-17
AMY2B	-2.28594	9.43054e-19	3.70654e-17
AL022345.1	-1.05123	8.9309e-19	3.52649e-17
AL157392.4	-1.43835	9.83427e-19	3.86011e-17
MTRNR2L8	-1.90554	1.0074e-18	3.94901e-17
HES1	-1.00776	9.36941e-19	3.68495e-17
GPR132	1.07069	1.07348e-18	4.19695e-17
OLFML2B	1.39328	1.04079e-18	4.0772e-17
HNRNPCP7	-1.11334	1.09476e-18	4.27173e-17
MIR4645	1.46024	1.08467e-18	4.23514e-17
CCER2	-1.33539	1.09645e-18	4.27549e-17
AC127526.5	-1.35791	1.12263e-18	4.369e-17
ILDR1	-1.1486	1.16392e-18	4.51196e-17
OXCT1	1.37251	1.15592e-18	4.4868e-17
LAYN	1.02817	1.22545e-18	4.74122e-17
AC008739.2	-1.4388	1.25357e-18	4.84055e-17
MIR548AN	-1.4761	1.25718e-18	4.85133e-17
RNF157-AS1	-1.08023	1.1486e-18	4.4613e-17
KREMEN2	1.26567	1.33891e-18	5.14998e-17
CXCL9	2.28108	1.35677e-18	5.21533e-17
ADCY10P1	-1.00401	1.44415e-18	5.53687e-17
DDX58	1.02193	1.41726e-18	5.44079e-17
AC104619.1	-1.20351	1.50232e-18	5.74506e-17
PLCL2	1.02174	1.5704e-18	5.98614e-17
FAM3D	-2.15337	1.64545e-18	6.24575e-17
LY86	1.29331	1.62419e-18	6.17533e-17
TREM2	1.39222	1.59297e-18	6.0683e-17
C1QTNF1	1.37087	1.60305e-18	6.09886e-17
SAMD10	-1.02343	1.64586e-18	6.24575e-17
IFIT1	1.63389	1.7021e-18	6.44681e-17
PTPRC	1.43082	1.77888e-18	6.71623e-17
SPTSSB	-2.4712	1.89253e-18	7.12268e-17
GPR65	1.07436	1.98702e-18	7.4547e-17
LINC01978	-1.00207	1.48046e-18	5.66876e-17
HLA-DQA1	1.6884	2.10729e-18	7.86621e-17
AC099778.2	-1.09869	2.14549e-18	8.00378e-17
AL354760.1	-1.00947	2.3429e-18	8.6911e-17
LINC01541	-1.32469	8.42362e-19	3.34172e-17
SAMD9L	1.31874	2.5821e-18	9.55009e-17
PPARG	-1.90399	2.48129e-18	9.19298e-17
SIDT1	-1.23162	2.69077e-18	9.9258e-17
SPINK1	-4.40934	2.54965e-18	9.44038e-17
RPS15AP30	-1.6013	2.68856e-18	9.92503e-17
TAF5LP1	1.05018	2.71867e-18	1.00163e-16
MTUS2	-1.27813	2.61911e-18	9.67949e-17
RHOD	1.29312	2.58249e-18	9.55009e-17
AC008543.3	-1.00525	2.32873e-18	8.64935e-17
CHST6	1.14839	2.9212e-18	1.07558e-16
S100B	1.33693	3.08471e-18	1.13157e-16
IL2RB	1.29115	3.28308e-18	1.20138e-16
AL391427.1	-1.39997	3.36596e-18	1.22868e-16
CFAP69	-1.25712	3.35471e-18	1.22532e-16
AC018665.1	-1.10999	3.42887e-18	1.24858e-16
RHOH	1.25638	3.33134e-18	1.21754e-16
ITGBL1	1.3768	3.40937e-18	1.24224e-16
HS3ST6	-2.15446	3.44393e-18	1.25329e-16
RAP1GAP	-1.48695	3.4021e-18	1.24035e-16
FOXQ1	-2.16864	3.30623e-18	1.2091e-16
COL10A1	2.10201	3.53653e-18	1.28385e-16
SPINT1-AS1	-1.0859	3.52337e-18	1.27985e-16
PRR36	-1.69756	3.70372e-18	1.33882e-16
SNAI2	1.422	3.46241e-18	1.25848e-16
AL157813.1	-1.08622	3.6463e-18	1.31966e-16
ADA	1.14881	3.58478e-18	1.29898e-16
AC089999.2	-1.98529	3.89708e-18	1.40614e-16
AC097637.2	-1.1844	3.27498e-18	1.19915e-16
RNU6-611P	-2.10748	4.01342e-18	1.44549e-16
GNLY	1.66199	4.00948e-18	1.44494e-16
IL24	1.45837	3.96409e-18	1.42945e-16
BEND5	-1.33382	4.15692e-18	1.49265e-16
TPRG1LP1	-2.27351	4.07964e-18	1.46667e-16
AC027601.5	-1.09684	4.0996e-18	1.47296e-16
AC108860.2	-1.00743	4.21595e-18	1.51202e-16
CLEC10A	1.27092	4.21073e-18	1.51106e-16
IDO1	2.09674	4.31057e-18	1.54409e-16
AC004080.1	-1.82795	4.5915e-18	1.63978e-16
AL008635.1	-1.46932	4.7618e-18	1.6955e-16
CST7	1.4294	4.68696e-18	1.67186e-16
MAP1A	1.077	4.95143e-18	1.75776e-16
DCBLD2	1.21526	4.97067e-18	1.76353e-16
ZSCAN4	-2.14128	5.03112e-18	1.78179e-16
F2R	1.04395	5.02154e-18	1.77946e-16
PLEKHA4	1.11815	5.16486e-18	1.8248e-16
ACOXL	-1.31655	5.44786e-18	1.91455e-16
CEACAM21	1.00151	5.31023e-18	1.87353e-16
CTLA4	1.29727	5.42881e-18	1.91011e-16
HTRA1	1.18114	4.76903e-18	1.69706e-16
MYLK	1.35364	5.43222e-18	1.91018e-16
HLA-DMB	1.32482	5.36978e-18	1.89046e-16
ISLR	1.97974	5.11731e-18	1.81074e-16
ASIC1	1.12528	5.55955e-18	1.95264e-16
SLC2A5	1.02856	5.58033e-18	1.95879e-16
EPS8L3	-1.6272	5.60511e-18	1.96632e-16
LLGL2	-1.05119	5.31538e-18	1.87353e-16
FIBIN	1.55636	5.73225e-18	2.00855e-16
MTCYBP18	-1.81289	5.65026e-18	1.98099e-16
CDK6	1.29437	6.0187e-18	2.10644e-16
AL137002.1	-1.01322	4.79284e-18	1.70451e-16
RCSD1	1.01706	6.61927e-18	2.30172e-16
ARL4C	1.0702	6.29052e-18	2.19511e-16
HPGD	-2.7356	7.19677e-18	2.49523e-16
SGCE	1.1178	7.53921e-18	2.61091e-16
AL121790.2	-1.57624	7.79937e-18	2.69473e-16
CSF2RA	1.24108	7.83083e-18	2.70403e-16
AC098479.1	-1.406	7.70978e-18	2.66843e-16
MT1M	1.7521	8.16925e-18	2.81271e-16
ENTPD3	-1.76343	8.26419e-18	2.84211e-16
NFE2	1.15293	8.20625e-18	2.82382e-16
RPS23P6	-1.63084	8.15117e-18	2.80811e-16
PHGR1	-1.92969	8.08373e-18	2.78811e-16
TMEM178B	-1.14628	8.69458e-18	2.97806e-16
EVC2	1.17344	8.63974e-18	2.96269e-16
VIPR1	-1.51383	8.93804e-18	3.05265e-16
CYP4F22	-2.58844	8.90764e-18	3.04577e-16
GGT6	-2.18163	8.55484e-18	2.94036e-16
CPXM1	1.66257	8.56438e-18	2.94194e-16
CRISPLD2	1.21427	8.65776e-18	2.96715e-16
AC137932.1	-1.03146	9.04738e-18	3.08291e-16
TBX2-AS1	-2.04041	9.49217e-18	3.23076e-16
AC012618.1	-1.43449	9.83352e-18	3.33548e-16
LGI2	1.00025	1.07795e-17	3.64387e-16
AD001527.1	-1.65348	1.12341e-17	3.78894e-16
PRSS23	1.02888	1.07013e-17	3.62156e-16
AC011442.1	-1.31101	1.1318e-17	3.81507e-16
FLNC	1.76793	1.16011e-17	3.90607e-16
AC007998.4	-1.6405	1.18589e-17	3.98157e-16
HLA-B	1.23793	9.04185e-18	3.08279e-16
CD82	1.2164	1.25509e-17	4.20069e-16
JAM3	1.20269	1.40112e-17	4.65945e-16
EBLN2	-1.11491	1.42129e-17	4.72388e-16
FGFR3	-2.33225	1.3548e-17	4.52057e-16
ADTRP	1.43063	1.44728e-17	4.8022e-16
SFRP2	2.83683	1.38795e-17	4.62083e-16
RASSF4	1.03026	1.50947e-17	5.00575e-16
ID1	-1.52448	1.38244e-17	4.60539e-16
PLS1	-1.19946	1.6466e-17	5.43022e-16
HLA-DRA	1.62584	1.32848e-17	4.43775e-16
AC026367.2	-1.0852	1.6932e-17	5.57154e-16
EPHB2	1.1276	1.69981e-17	5.59019e-16
FSTL4	-1.58026	1.79804e-17	5.89367e-16
PTCHD1	-1.60586	1.77896e-17	5.83433e-16
SGK2	-1.57702	1.91443e-17	6.24075e-16
OSM	1.21909	2.01981e-17	6.57706e-16
CSF2RB	1.25132	2.07768e-17	6.747e-16
AP001347.2	-2.29482	2.11487e-17	6.86029e-16
NDUFAF2P1	1.09787	2.14434e-17	6.94828e-16
TAF9P3	-1.22598	2.41507e-17	7.77467e-16
CYP2C9	-1.36518	1.2398e-17	4.15552e-16
FXYD5	1.13896	2.17947e-17	7.05058e-16
IRF8	1.33885	2.58043e-17	8.28904e-16
AC011477.2	-1.00973	2.6384e-17	8.45698e-16
LINC02562	-1.42235	2.57952e-17	8.28904e-16
HLA-DRB1	1.58576	2.12358e-17	6.88479e-16
AP003174.1	-1.42873	1.54785e-17	5.12162e-16
IL2RG	1.40127	2.92293e-17	9.32374e-16
DTX1	1.04573	2.96688e-17	9.45377e-16
SYT12	1.32177	3.00191e-17	9.56025e-16
JCAD	1.01662	3.02279e-17	9.6216e-16
CYP2C18	-1.56922	2.94599e-17	9.39223e-16
SNAI1	1.0907	3.13627e-17	9.93492e-16
SNORA68B	-1.17153	3.05604e-17	9.70663e-16
TRBJ1-5	1.54873	3.226e-17	1.01913e-15
GPR183	1.32756	3.23972e-17	1.02191e-15
TNFRSF1B	1.02101	3.11816e-17	9.88282e-16
NUAK2	1.14194	3.4608e-17	1.08875e-15
CSPG4	1.1742	3.43212e-17	1.0803e-15
GAS7	1.18108	3.58655e-17	1.12652e-15
PRNP	1.23573	3.04683e-17	9.68776e-16
ELF5	-1.63332	3.74585e-17	1.1747e-15
TRBV7-9	1.28816	3.80876e-17	1.19254e-15
BCAT1	1.43428	3.84609e-17	1.20359e-15
TOX	1.18279	3.89173e-17	1.21659e-15
CYP2J2	-1.68519	3.89887e-17	1.21818e-15
SCEL	1.89423	4.0254e-17	1.25508e-15
MT1H	1.66094	4.07777e-17	1.26874e-15
MT-ND5	-1.06956	3.23051e-17	1.01954e-15
TRBJ1-6	1.58233	4.38901e-17	1.3613e-15
FOLR2	1.49012	4.29023e-17	1.33136e-15
AKR1C2	-2.49269	4.54501e-17	1.40602e-15
AC007993.3	-1.08658	4.15415e-17	1.29115e-15
ISG20	1.08876	4.72247e-17	1.45788e-15
GPR160	-1.41948	4.79003e-17	1.4772e-15
COL3A1	1.74618	3.90387e-17	1.2191e-15
SCARF2	1.12835	4.91343e-17	1.51212e-15
ATP1A4	-1.62334	5.23912e-17	1.60239e-15
PLAAT4	1.7104	4.62695e-17	1.42914e-15
CCL5	1.73075	4.81668e-17	1.48388e-15
ALDH1L1-AS2	-1.0581	4.98149e-17	1.52911e-15
SNORD123	-1.74599	5.42214e-17	1.65497e-15
EVC	1.04929	5.42084e-17	1.65497e-15
EHF	-1.54243	4.95208e-17	1.52087e-15
TPM2	1.39176	4.75112e-17	1.46596e-15
CHRDL2	1.93709	5.59214e-17	1.70598e-15
WNT11	1.64036	5.59695e-17	1.70657e-15
CFAP20DC	1.06948	5.73291e-17	1.74266e-15
MMP11	1.86271	5.38595e-17	1.64561e-15
IL6	1.69627	6.01171e-17	1.82274e-15
SSC5D	1.29383	6.21881e-17	1.88266e-15
ARHGEF25	1.02157	7.21206e-17	2.16351e-15
HLA-DPA1	1.54573	6.4938e-17	1.96191e-15
TBXAS1	1.09798	7.60563e-17	2.27354e-15
PLEKHA6	-1.15674	7.46546e-17	2.23389e-15
AC099518.2	-1.116	8.207e-17	2.4447e-15
IGSF6	1.01627	8.20354e-17	2.4447e-15
CYP4F29P	-1.72387	8.63503e-17	2.56751e-15
RADX	-1.51079	8.58828e-17	2.55571e-15
AC004980.3	-1.19486	8.27149e-17	2.46267e-15
PCP4L1	-2.4393	8.94707e-17	2.65583e-15
ADAMTS4	1.1843	9.02188e-17	2.6767e-15
ZNF114	1.41682	9.07494e-17	2.6911e-15
EMX2	-1.7944	9.47267e-17	2.80066e-15
CAB39L	-1.37416	9.56235e-17	2.82156e-15
MIR149	-1.68483	7.88598e-17	2.35379e-15
AGR2	-2.47322	9.65207e-17	2.84662e-15
RN7SL364P	-1.75978	9.68945e-17	2.85622e-15
AL450384.2	-1.18487	1.07602e-16	3.14687e-15
AC021146.12	-1.23414	1.01404e-16	2.97881e-15
BAK1P1	-1.08759	1.06239e-16	3.11271e-15
AL133371.2	1.1041	1.06276e-16	3.11271e-15
ANGPTL2	1.20332	1.02994e-16	3.02104e-15
NXPH3	1.11675	1.12512e-16	3.28725e-15
AP000697.1	-1.58872	1.00066e-16	2.94242e-15
CD248	1.21632	1.04756e-16	3.07121e-15
MIR200CHG	-1.5004	1.07269e-16	3.13868e-15
TNFAIP3	1.11325	1.14339e-16	3.33406e-15
SMIM22	-1.69492	1.21002e-16	3.50942e-15
IL4I1	1.34987	1.2504e-16	3.62122e-15
TMEM45B	-1.76983	1.29399e-16	3.742e-15
AL139246.1	-1.15093	1.32018e-16	3.81215e-15
AL355353.1	-1.1932	1.36165e-16	3.92619e-15
HLA-DRB6	1.58673	1.27894e-16	3.70026e-15
CD37	1.24349	1.39767e-16	4.02226e-15
STAB1	1.11075	1.3768e-16	3.96796e-15
AC137630.3	-1.56108	1.34822e-16	3.88936e-15
BHLHA15	1.13349	1.42526e-16	4.09966e-15
GATA6	1.08272	1.48322e-16	4.25608e-15
AC011447.3	-1.38208	1.51299e-16	4.33313e-15
MTND4P24	-1.92823	1.51479e-16	4.33621e-15
KIFC2	-1.05898	1.47977e-16	4.25028e-15
SOX9	1.61115	1.48074e-16	4.251e-15
GPR171	1.11316	1.58841e-16	4.53384e-15
SCAT1	1.29751	1.54802e-16	4.42705e-15
AL353572.1	-1.26315	1.21079e-16	3.50993e-15
DDR2	1.12677	1.72698e-16	4.90814e-15
HS3ST3A1	1.44251	1.74064e-16	4.94459e-15
SERPINE2	1.46718	1.87218e-16	5.30305e-15
SEMA3F	-1.01276	1.72114e-16	4.89622e-15
SERPINE1	1.50015	1.65051e-16	4.70207e-15
FMOD	1.34957	1.87848e-16	5.31583e-15
MSC	1.48001	1.97481e-16	5.57516e-15
AC003070.1	-1.01438	2.0711e-16	5.83037e-15
BAMBI	-1.967	1.91041e-16	5.4036e-15
KLF15	-1.24729	2.09276e-16	5.8802e-15
PCAT7	-1.00907	2.18247e-16	6.12069e-15
CTSK	1.30184	2.14598e-16	6.02404e-15
RNU6-1053P	-1.0503	2.30458e-16	6.44187e-15
COLCA1	-1.591	2.37848e-16	6.63596e-15
BMP3	-2.25733	2.48942e-16	6.92921e-15
NRADDP	-1.35991	2.30964e-16	6.45299e-15
AC004706.1	-1.10466	2.50153e-16	6.95315e-15
LAMC2	1.82359	2.25523e-16	6.3069e-15
DDX60	1.15525	2.43969e-16	6.80035e-15
GYPC	1.17321	2.5077e-16	6.96706e-15
LYPD6	-1.22437	2.58827e-16	7.17413e-15
NID2	1.14936	2.66657e-16	7.38083e-15
SNORA12	-1.71417	2.58195e-16	7.15994e-15
MEDAG	1.34591	2.77678e-16	7.67159e-15
CD7	1.35198	2.96035e-16	8.15222e-15
AP003721.3	1.02234	3.15719e-16	8.6782e-15
GZMH	1.51831	3.1958e-16	8.7762e-15
GOLGA8A	-1.15837	3.2382e-16	8.88443e-15
CYTIP	1.17688	3.32042e-16	9.08903e-15
NID1	1.004	3.09182e-16	8.5103e-15
HSPD1P6	-1.32743	3.24279e-16	8.89291e-15
ACER2	-1.92987	3.46136e-16	9.46173e-15
LEAP2	-1.45899	3.67271e-16	1.00072e-14
PCDHB16	1.08803	3.66001e-16	9.97722e-15
BICC1	1.15916	3.77616e-16	1.02703e-14
SNORD93	1.37424	3.72133e-16	1.01304e-14
MTATP6P2	-1.76827	3.12186e-16	8.58505e-15
BTBD16	-2.72086	4.04749e-16	1.09581e-14
BIRC3	1.31376	3.94536e-16	1.06962e-14
KLRB1	1.29364	4.05837e-16	1.09826e-14
BNC2	1.17254	3.96599e-16	1.07423e-14
UPK2	-3.45263	3.67516e-16	1.00093e-14
FNDC1	1.68427	4.41925e-16	1.19103e-14
GDA	-1.50054	4.32461e-16	1.16724e-14
EMP1	1.0966	4.32916e-16	1.16781e-14
CD6	1.11217	4.82771e-16	1.29466e-14
SPATA20P1	1.12674	4.86225e-16	1.30216e-14
TOX2	1.11991	5.14388e-16	1.37449e-14
ODAPH	1.31135	4.92219e-16	1.31762e-14
GSDMC	1.73382	5.30586e-16	1.41586e-14
PID1	1.1027	5.61452e-16	1.49353e-14
GALNT17	1.1252	5.57941e-16	1.48618e-14
AC006480.2	-1.04566	5.59294e-16	1.48845e-14
SNORD19C	-1.23364	5.80772e-16	1.54285e-14
MNX1-AS2	-1.3678	5.94926e-16	1.57904e-14
COL12A1	1.34764	5.58604e-16	1.48728e-14
TMEM184A	-1.36334	6.13402e-16	1.6259e-14
DNAH1	-1.11111	6.73e-16	1.7728e-14
GATA3	-1.93797	6.16335e-16	1.63222e-14
PLEKHG6	-1.25406	6.69739e-16	1.76499e-14
SH3BGRL2	-1.05761	6.82387e-16	1.79594e-14
AL021707.7	-1.23075	7.119e-16	1.87112e-14
TJP3	-1.60141	7.16588e-16	1.88261e-14
NPBWR1	1.1581	7.3062e-16	1.91863e-14
CCN1	1.25796	6.59643e-16	1.7407e-14
AKR1C3	-2.02393	7.33873e-16	1.92632e-14
FXYD3	-1.28549	7.97833e-16	2.08316e-14
FAM86B3P	-1.01252	7.87207e-16	2.05632e-14
AL358075.2	-1.08318	8.06772e-16	2.10558e-14
KCNE4	1.0931	8.52275e-16	2.21849e-14
CD4	1.11379	8.08128e-16	2.10819e-14
EVX1	-1.61237	8.74165e-16	2.27149e-14
PRKCQ	1.31368	8.80994e-16	2.28724e-14
RNU6-549P	-1.67771	6.40229e-16	1.69323e-14
GCNT2	1.1446	9.2204e-16	2.39067e-14
CNTN1	1.62274	9.23317e-16	2.39293e-14
CORO1A	1.06664	8.66436e-16	2.25239e-14
RCN3	1.2702	8.38863e-16	2.18454e-14
AL008721.2	-1.01017	1.01209e-15	2.61048e-14
VASN	1.02926	9.71752e-16	2.51189e-14
ITGA2	1.18284	1.03371e-15	2.66392e-14
ENOX1	1.11727	1.11007e-15	2.84592e-14
SOCS1	1.0602	1.1551e-15	2.95624e-14
HLA-DPB1	1.36477	1.05521e-15	2.7158e-14
LINC00967	-1.17605	9.35684e-16	2.42287e-14
SCML2	1.01409	1.17489e-15	3.00432e-14
PPIEL	-1.4079	1.21104e-15	3.09011e-14
ELOVL3	1.11064	1.19357e-15	3.04815e-14
TOB1	-1.03591	1.07179e-15	2.75251e-14
TIMP1	1.06974	9.78576e-16	2.52843e-14
CDH13	1.0022	1.28012e-15	3.25519e-14
MT1X	1.39272	1.25452e-15	3.19146e-14
AC126178.1	-1.18541	1.43723e-15	3.63449e-14
CCDC8	1.3439	1.44267e-15	3.64668e-14
P2RX1	1.27844	1.44892e-15	3.66092e-14
TMEM200B	1.10341	1.50524e-15	3.79517e-14
SGSM1	-1.07322	1.48912e-15	3.7561e-14
TUBA5P	-1.28661	1.57752e-15	3.9606e-14
HLA-DPB2	1.1377	1.67181e-15	4.18672e-14
TMEM178A	-1.10509	1.71495e-15	4.28211e-14
AL589669.1	-1.01983	3.9157e-16	1.06206e-14
CORO6	1.06686	1.70566e-15	4.2607e-14
CD80	1.25326	1.68008e-15	4.20388e-14
WNT5B	1.4029	1.76699e-15	4.4028e-14
LINC01451	-1.31941	1.86142e-15	4.62645e-14
IQANK1	-1.11846	1.73329e-15	4.32427e-14
CROT	-1.06546	1.74288e-15	4.34636e-14
STEAP4	1.22454	1.86755e-15	4.63974e-14
OR7E91P	-1.5782	1.91137e-15	4.74266e-14
LINC00165	1.6023	1.89619e-15	4.70895e-14
HEPHL1	1.32905	1.95675e-15	4.85058e-14
ZNF66	-1.11337	2.08932e-15	5.15195e-14
EMILIN1	1.42513	1.85537e-15	4.61335e-14
MRPL40P1	-1.34274	1.94065e-15	4.8133e-14
GGT5	1.07446	2.02158e-15	5.00151e-14
RAC2	1.1449	1.91081e-15	4.74266e-14
SLC14A1	-2.4764	2.31893e-15	5.6898e-14
SIT1	1.26982	2.43773e-15	5.96652e-14
SCG2	1.13825	2.39291e-15	5.86164e-14
DQX1	-1.32521	2.45352e-15	6.00268e-14
BBOX1	1.14746	2.38793e-15	5.85185e-14
TNFAIP2	-1.28443	2.04896e-15	5.06194e-14
RHOU	-1.44089	2.31108e-15	5.67288e-14
AC135803.1	-1.4356	2.58242e-15	6.30508e-14
MT-TL2	-1.81977	2.4245e-15	5.93659e-14
AC120349.1	-1.67302	2.47625e-15	6.05332e-14
PLA2G4F	-1.37795	2.75651e-15	6.69438e-14
VCAN	1.44815	2.62708e-15	6.41148e-14
LYPD6B	-1.35882	2.80518e-15	6.80423e-14
GPRIN1	1.0286	3.09842e-15	7.46069e-14
SERPINB1	1.06046	2.76162e-15	6.70404e-14
ITGAL	1.04716	3.33695e-15	7.9833e-14
MIR6859-1	-1.26065	3.32862e-15	7.96978e-14
MYOSLID	1.50543	3.19399e-15	7.65978e-14
MT1A	1.47641	3.46074e-15	8.27279e-14
ABI3BP	1.12417	3.70571e-15	8.81936e-14
ITPKA	1.14608	3.81069e-15	9.04384e-14
CYP3A5	-1.36488	3.88222e-15	9.19891e-14
AC112721.2	1.33527	3.67905e-15	8.76293e-14
PLA2G7	1.10582	3.74719e-15	8.91094e-14
GOLT1A	-1.7762	3.99868e-15	9.456e-14
TAGLN	1.4874	3.77289e-15	8.96129e-14
ZNF737	-1.55794	4.40288e-15	1.03564e-13
CRB3	-1.19207	4.09007e-15	9.6641e-14
HCST	1.07805	4.51964e-15	1.06162e-13
AL133370.1	-1.70358	4.69488e-15	1.1006e-13
MT1E	1.62324	4.38488e-15	1.032e-13
VNN2	1.10858	4.85666e-15	1.13629e-13
DTX4	-1.1139	4.62616e-15	1.08578e-13
CPVL	1.27023	4.95334e-15	1.15684e-13
ESRP2	-1.17513	4.7115e-15	1.10363e-13
LINC02814	-1.05314	4.63856e-15	1.08826e-13
SLC2A3	1.19153	5.07243e-15	1.18258e-13
MYL9	1.36724	4.47594e-15	1.05177e-13
TRAC	1.4399	5.16678e-15	1.20316e-13
TLR2	1.04107	5.68141e-15	1.31938e-13
HOXD11	1.157	5.78024e-15	1.34076e-13
APLP1	1.22924	6.01732e-15	1.39199e-13
SNAP91	-1.17912	4.56395e-15	1.0716e-13
AL731567.1	-1.29354	6.40322e-15	1.47433e-13
TMEM145	-1.24074	6.12345e-15	1.4143e-13
KIAA1755	1.39859	6.18818e-15	1.42758e-13
AP001542.1	1.21415	6.42903e-15	1.4797e-13
CD2	1.38111	6.24287e-15	1.43908e-13
CD74	1.32306	4.95424e-15	1.15684e-13
MIR3609	-1.53818	5.53228e-15	1.28625e-13
FA2H	-1.46853	6.73176e-15	1.54638e-13
AC004980.4	-1.1979	3.93511e-15	9.3131e-14
TFPI2	1.78298	6.88477e-15	1.5797e-13
IL11	1.26616	7.11438e-15	1.62798e-13
HAVCR1	-1.55033	6.188e-15	1.42758e-13
HEPH	1.10429	7.17389e-15	1.63781e-13
XCL2	1.16873	7.25569e-15	1.65585e-13
OR7E14P	-1.1067	7.48084e-15	1.70396e-13
CD8A	1.32998	7.54979e-15	1.71901e-13
BGN	1.2673	6.15108e-15	1.42013e-13
ITGA11	1.27369	7.77472e-15	1.76481e-13
UPK3A	-3.08125	7.7205e-15	1.75385e-13
SPIRE2	-1.20581	7.97876e-15	1.80768e-13
TRAJ17	1.11948	4.2367e-15	9.98312e-14
B3GALT5-AS1	-1.0536	7.13614e-15	1.63233e-13
AC104841.1	-1.90105	8.80046e-15	1.981e-13
CGN	-1.46296	8.72387e-15	1.966e-13
STK32A	-1.18479	9.3815e-15	2.10701e-13
AC139453.2	-1.10509	6.62991e-15	1.52475e-13
AC024560.1	-1.04538	7.62919e-15	1.73576e-13
SPARC	1.08399	8.30045e-15	1.87413e-13
KRT6C	2.11459	1.0369e-14	2.31394e-13
TWIST1	1.37341	1.06276e-14	2.36801e-13
AL023284.4	-1.15216	1.05159e-14	2.34582e-13
KRT12	-1.0288	7.56772e-15	1.72243e-13
CCN5	1.43355	1.18059e-14	2.61983e-13
FABP6	-1.97281	1.17206e-14	2.60285e-13
CD3E	1.31658	1.19255e-14	2.644e-13
MT-TM	-1.51187	1.25487e-14	2.77223e-13
LMCD1	1.01897	1.2236e-14	2.70717e-13
MTRNR2L2	-1.45235	1.06187e-14	2.36698e-13
MSLN	2.07236	1.27828e-14	2.81976e-13
ALG1L	-1.20213	1.2311e-14	2.72175e-13
S100P	-2.35094	1.00229e-14	2.23921e-13
SAA2	1.4591	1.33217e-14	2.93536e-13
ZNF683	1.26865	1.39463e-14	3.06618e-13
MALL	1.3256	1.50122e-14	3.2823e-13
AC005180.2	1.31751	1.49137e-14	3.26316e-13
AC135050.3	-1.20262	1.58689e-14	3.45943e-13
NMNAT2	1.06204	1.56066e-14	3.40474e-13
TMEM105	-1.27703	1.62366e-14	3.53182e-13
CCL2	1.30372	1.51956e-14	3.32117e-13
FKBP10	1.27923	1.44607e-14	3.17224e-13
RPS15AP10	-1.07456	1.682e-14	3.65204e-13
NDRG2	-1.22497	1.59135e-14	3.46788e-13
SNORD19	-1.23253	1.76199e-14	3.81456e-13
EPN3	-1.32175	1.6397e-14	3.56411e-13
PCDH7	1.30682	1.86694e-14	4.03148e-13
WSCD2	-1.38913	1.94537e-14	4.19172e-13
FBLL1	-1.08636	1.88311e-14	4.06494e-13
METTL7A	-1.37162	1.8437e-14	3.98276e-13
PTAFR	1.00194	2.05702e-14	4.41469e-13
CAMSAP3	-1.0332	2.07048e-14	4.44037e-13
AC068790.5	-1.51753	2.14137e-14	4.58577e-13
FOXO6	-1.39764	2.21338e-14	4.73147e-13
GYG2P1	-1.70591	2.17188e-14	4.64776e-13
HSD17B2	-1.7456	2.29777e-14	4.90303e-13
SIGLEC15	-1.40593	2.36484e-14	5.0353e-13
ANKRD18B	-1.69976	2.31984e-14	4.94481e-13
CCL21	2.14601	2.22577e-14	4.75452e-13
RUNDC3A	-1.85004	2.30404e-14	4.91288e-13
HLA-DRB5	1.53237	2.04289e-14	4.39069e-13
TNF	1.00906	2.4511e-14	5.20219e-13
GIPR	-1.40939	2.78185e-14	5.86231e-13
IFI44L	1.39332	2.80493e-14	5.90547e-13
GBP6	1.61658	2.94269e-14	6.17498e-13
AC108727.1	-1.6036	2.72843e-14	5.75382e-13
ZNF471	-1.36575	3.043e-14	6.37197e-13
AL035420.3	-1.00541	2.80631e-14	5.90547e-13
DERL3	1.00042	3.12181e-14	6.52549e-13
AC093827.3	-1.22743	3.14795e-14	6.57782e-13
PRKCB	1.00067	3.32046e-14	6.92368e-13
NIPAL1	-1.19066	3.34385e-14	6.96756e-13
TRAV30	-2.38892	3.53434e-14	7.33619e-13
AL499602.1	-1.17368	3.56798e-14	7.39826e-13
UBE2E2	1.12518	3.47319e-14	7.21935e-13
ATP10B	-1.2167	3.66264e-14	7.58132e-13
AC020913.3	-1.24013	3.70345e-14	7.65247e-13
C10orf99	-2.8723	3.6483e-14	7.55427e-13
ANGPTL1	1.19748	3.80083e-14	7.84005e-13
DACT1	1.06268	4.08023e-14	8.38727e-13
AC011472.4	-1.17878	4.086e-14	8.39622e-13
SLC66A1L	1.08329	4.00406e-14	8.24443e-13
SHH	-1.96346	4.17172e-14	8.56644e-13
CRLF1	1.19643	4.77891e-14	9.75597e-13
GDPD2	-1.6542	5.28751e-14	1.07092e-12
PM20D1	-2.90096	5.30032e-14	1.07246e-12
CDH11	1.17309	5.28508e-14	1.07084e-12
S100A5	-1.29226	5.60118e-14	1.1272e-12
IGLV2-18	1.778	5.48577e-14	1.10622e-12
MICB	1.00138	5.44889e-14	1.0999e-12
ST3GAL5	-1.18685	5.6726e-14	1.14061e-12
SNORD59A	-1.17674	5.67361e-14	1.14061e-12
MXRA5	1.29822	5.56331e-14	1.12033e-12
FIRRE	-1.1393	6.00076e-14	1.20435e-12
MT-TL1	-1.50625	6.59721e-14	1.31561e-12
TSPAN2	1.15398	6.66141e-14	1.32663e-12
INA	-2.1262	6.96861e-14	1.38364e-12
EVPL	-1.30434	6.17018e-14	1.2347e-12
MAFB	1.04887	6.60577e-14	1.31688e-12
FSCN1	1.1191	5.96691e-14	1.19796e-12
AIM2	1.86564	7.0754e-14	1.40203e-12
OXCT2	-1.20779	7.03951e-14	1.39585e-12
KLHL13	1.10225	7.60808e-14	1.4981e-12
SAMD9	1.20852	7.29532e-14	1.44273e-12
AC105052.2	-1.25799	7.80545e-14	1.53493e-12
SHROOM1	-1.03388	7.6947e-14	1.51465e-12
CAPN13	-1.43335	8.72315e-14	1.70355e-12
MAGIX	-1.02902	9.59016e-14	1.86735e-12
MXRA8	1.17196	8.47568e-14	1.66013e-12
CYP4F3	-1.62319	9.81978e-14	1.90893e-12
THY1	1.06635	9.16189e-14	1.78632e-12
AC023090.1	-1.04343	8.85604e-14	1.72894e-12
AC121764.1	-1.19406	6.93958e-14	1.37834e-12
CCN2	1.34812	8.54598e-14	1.67225e-12
AC018904.1	-1.0149	9.72632e-14	1.892e-12
TMC7	-1.07759	1.07347e-13	2.0766e-12
KRT6B	2.72932	1.08597e-13	2.09805e-12
SNORD88A	-1.2344	1.12056e-13	2.16205e-12
AP000553.7	-1.27166	1.19531e-13	2.29733e-12
ABCA6	-1.76821	1.17424e-13	2.25946e-12
AC093809.1	-1.39358	1.09484e-13	2.1145e-12
PSCA	-3.10047	1.08298e-13	2.09295e-12
CDH23	-1.08399	1.41783e-13	2.70489e-12
MAF	1.01803	1.30788e-13	2.50478e-12
ANKRD33B	1.03585	1.33822e-13	2.56041e-12
MIR196A1	1.48036	1.3446e-13	2.57015e-12
COL15A1	1.09169	1.28891e-13	2.47005e-12
TRGC2	1.09577	1.51006e-13	2.86978e-12
TLE2	-1.36199	1.46523e-13	2.78995e-12
TLX1	-1.47439	9.67766e-14	1.88315e-12
ABCA12	1.20527	1.6511e-13	3.12286e-12
CTSG	1.33932	1.8578e-13	3.48937e-12
PPP1R14C	1.72244	1.84342e-13	3.46386e-12
AC104687.2	-1.17896	1.93424e-13	3.62263e-12
NGFR	1.31734	1.99253e-13	3.72828e-12
HLA-F	1.17628	1.82798e-13	3.4388e-12
SELENOM	1.10092	1.90791e-13	3.57445e-12
CXCL13	1.8873	2.13944e-13	3.9881e-12
LINC01668	-1.44387	2.28529e-13	4.24134e-12
MAOB	1.36393	2.30038e-13	4.26802e-12
CTSV	1.36673	2.42489e-13	4.48084e-12
KLHDC7B	2.00497	2.32269e-13	4.30673e-12
SLITRK6	-1.96402	2.44573e-13	4.51654e-12
RHOT1P1	-1.34697	1.71902e-13	3.241e-12
FHL1	1.39022	2.52049e-13	4.64594e-12
TIMM9P2	-1.07026	1.67689e-13	3.1686e-12
F13A1	1.39206	2.53625e-13	4.66936e-12
IL1R2	1.17134	2.69495e-13	4.94756e-12
RNU6-37P	-2.19299	2.51056e-13	4.63051e-12
ADAMDEC1	1.36289	2.69676e-13	4.94937e-12
CXCL2	1.43315	2.64433e-13	4.85764e-12
CCDC183	-1.00526	2.5448e-13	4.68349e-12
KRTCAP3	-1.41145	2.55191e-13	4.69221e-12
IGFL2	1.43354	2.82351e-13	5.17081e-12
CRTAC1	-2.06838	3.04785e-13	5.55597e-12
CDH2	1.15985	2.90802e-13	5.31738e-12
AC090204.1	1.11995	3.123e-13	5.69121e-12
EGR3	1.03558	3.25898e-13	5.92257e-12
CXCL12	1.33332	3.18059e-13	5.78906e-12
SAA1	2.17316	3.13662e-13	5.71428e-12
TUBA1A	1.07539	2.94202e-13	5.3779e-12
LINC00992	-1.05639	3.66114e-13	6.60714e-12
SPAG4	-1.00943	3.41719e-13	6.19126e-12
RNU6-407P	-1.33735	2.8144e-13	5.15572e-12
COLCA2	-1.17506	3.98562e-13	7.14922e-12
ACTC1	1.91171	3.88896e-13	6.98425e-12
UGT2B15	-1.01909	3.22207e-13	5.85918e-12
TMEM176B	1.20085	3.53368e-13	6.39257e-12
AC007130.1	-1.41326	4.23854e-13	7.57317e-12
F2RL2	1.07172	4.25862e-13	7.60676e-12
AC026333.4	-1.39228	4.52545e-13	8.06157e-12
MIR4728	-1.25605	4.63034e-13	8.23649e-12
KRT14	3.00114	3.9262e-13	7.04901e-12
KLF5	-1.14138	3.78352e-13	6.81381e-12
AC105219.1	-1.11495	4.76266e-13	8.45119e-12
IGHV4-61	1.62025	4.67487e-13	8.30782e-12
CASP1	1.11498	4.54941e-13	8.10182e-12
CST4	-2.27449	4.93474e-13	8.73568e-12
CD177	1.26146	4.93658e-13	8.73634e-12
RASEF	-1.12201	5.11253e-13	9.02688e-12
PLAAT5	1.05044	4.88377e-13	8.65319e-12
SGCD	1.14331	5.31347e-13	9.36705e-12
IFITM3P2	1.31338	5.40957e-13	9.528e-12
IGKV1OR2-108	1.51139	5.71244e-13	1.00228e-11
PPP1R3C	-1.61271	5.60429e-13	9.84471e-12
CRH	-2.53789	5.81722e-13	1.01946e-11
RASSF9	1.00791	6.02174e-13	1.05361e-11
PTHLH	1.73484	6.23028e-13	1.08832e-11
KRT6A	3.2403	5.51133e-13	9.69573e-12
GSDMB	-1.03107	6.31751e-13	1.10259e-11
AL121929.3	-1.326	6.75213e-13	1.17465e-11
SIGLEC7	1.29464	6.77814e-13	1.17844e-11
ADAMTS16	1.22173	7.439e-13	1.28811e-11
DGAT2	-1.13874	7.52271e-13	1.29995e-11
TRBC1	1.29895	7.19156e-13	1.24671e-11
BCHE	1.0883	7.64169e-13	1.31974e-11
LINC00543	-1.31233	6.68411e-13	1.16349e-11
RGS2	1.12082	7.06941e-13	1.22625e-11
MYC	1.09638	7.4741e-13	1.29305e-11
MSMB	-1.84887	8.87884e-13	1.52278e-11
TBX2	-1.58205	8.23536e-13	1.41856e-11
TSPAN8	-1.51698	9.32535e-13	1.59659e-11
SUSD4	-1.33792	9.61619e-13	1.64355e-11
SLC38A5	1.45369	9.37859e-13	1.60478e-11
RNU6-403P	1.38238	1.01047e-12	1.7211e-11
IGHV4-55	1.58999	1.04348e-12	1.77477e-11
RGS1	1.28015	9.69633e-13	1.65486e-11
LINC01436	1.25995	1.0651e-12	1.80793e-11
PLA2G2F	-2.22398	1.06025e-12	1.80021e-11
GAL	1.59121	1.09822e-12	1.8599e-11
SEMA5A	-1.42426	1.08149e-12	1.83366e-11
AC002059.1	-1.11072	1.26367e-12	2.12136e-11
AREG	1.72352	1.11953e-12	1.89329e-11
SNHG18	-1.31074	1.1322e-12	1.91308e-11
TENT5B	1.21435	1.29935e-12	2.17879e-11
ZNF334	-1.25896	1.33565e-12	2.23525e-11
IFI44	1.23805	1.1689e-12	1.97173e-11
RNU1-67P	-1.58487	1.32333e-12	2.21588e-11
AC011375.1	-1.12051	1.09387e-12	1.85359e-11
KRT16P6	1.79612	1.38319e-12	2.31156e-11
BX470102.1	-1.30804	1.48569e-12	2.47451e-11
CASQ1	-1.69027	1.59745e-12	2.65023e-11
KRT20	-3.28301	1.49681e-12	2.49163e-11
HOXB-AS1	-1.49011	1.59959e-12	2.65305e-11
TLE1P1	1.01284	1.63894e-12	2.71151e-11
UGT1A1	-1.22118	1.69731e-12	2.7995e-11
MIR6819	-1.53728	1.65769e-12	2.74024e-11
SCD5	1.07624	1.61507e-12	2.67574e-11
PLN	1.44608	1.72599e-12	2.84523e-11
SCUBE2	-1.81196	1.75522e-12	2.88865e-11
MMP2	1.2335	1.42834e-12	2.38366e-11
LYZ	1.54665	1.56084e-12	2.59239e-11
RAB7B	1.0341	1.75381e-12	2.88789e-11
PKDCC	1.28863	1.81155e-12	2.97718e-11
SH3GL3	1.10565	1.70298e-12	2.80808e-11
CHI3L2	1.20955	1.96136e-12	3.21324e-11
TEPP	-1.92392	1.96225e-12	3.21331e-11
LINC01871	1.3314	2.04027e-12	3.33097e-11
LINC01224	-1.37791	2.04504e-12	3.33783e-11
VCAM1	1.10099	2.03812e-12	3.32836e-11
IL21R	1.24358	2.0633e-12	3.36578e-11
NECTIN4	-1.35787	1.78855e-12	2.94102e-11
LRIG1	1.0305	2.23647e-12	3.63232e-11
ISYNA1	-1.09022	1.96866e-12	3.22292e-11
TENM2	1.76547	2.16078e-12	3.51227e-11
SYTL1	-1.03605	2.07988e-12	3.39004e-11
CDH26	-1.37958	2.4537e-12	3.96347e-11
FMO8P	-1.56894	1.12112e-12	1.89544e-11
FPR2	1.25643	2.28178e-12	3.70186e-11
CSF3	1.53758	2.44404e-12	3.94895e-11
CRYAB	1.19362	2.42804e-12	3.92629e-11
KCTD14	1.01153	2.49288e-12	4.02239e-11
CD52	1.16038	2.39159e-12	3.87157e-11
STMN3	1.05473	2.55626e-12	4.12129e-11
PRR15L	-1.61469	2.74809e-12	4.41261e-11
PTGDR2	-1.08716	1.8163e-12	2.98417e-11
PODXL2	-1.29648	2.63219e-12	4.23567e-11
CLEC2B	1.18967	2.79025e-12	4.47547e-11
ANK1	1.05169	3.10951e-12	4.95413e-11
RN7SL441P	-1.07691	2.44034e-12	3.94403e-11
GEM	1.1682	3.3776e-12	5.36256e-11
IGHV1OR16-1	1.13889	1.94706e-12	3.19106e-11
HSP90AB4P	-1.93902	2.88892e-12	4.62374e-11
LINC01213	-1.17441	3.8801e-12	6.10815e-11
DPYSL3	1.22895	3.46084e-12	5.483e-11
EGR2	1.02013	3.86093e-12	6.07959e-11
SLAMF1	1.02035	3.84118e-12	6.0533e-11
IFI6	1.35454	3.25488e-12	5.17463e-11
LINC01671	-1.45093	4.77414e-12	7.44858e-11
BNC2-AS1	1.1571	4.44794e-12	6.96516e-11
PHYHIP	1.03473	4.90682e-12	7.64545e-11
HLA-S	1.17345	4.85656e-12	7.56913e-11
MAP1B	1.00559	4.9742e-12	7.74231e-11
GASK1A	-1.48442	5.33469e-12	8.27309e-11
LINC02866	-1.02572	3.53826e-12	5.59968e-11
GSTM2	-1.42372	5.55557e-12	8.59992e-11
AP000553.4	-1.15249	5.70416e-12	8.81385e-11
COL11A1	1.50546	5.57885e-12	8.63146e-11
TFEC	1.07091	5.43247e-12	8.41814e-11
C2	1.03402	5.57799e-12	8.63146e-11
AC012354.2	-1.69729	6.19888e-12	9.52873e-11
ANXA9	-1.2503	5.72235e-12	8.83738e-11
AR	-1.17891	6.60537e-12	1.01379e-10
HSPB7	1.40393	6.71151e-12	1.02871e-10
MMP12	1.76095	6.19638e-12	9.52736e-11
AL079338.1	-2.17423	7.29615e-12	1.11262e-10
AC113143.1	-1.35446	6.7887e-12	1.03977e-10
AC125611.1	-1.33659	7.75707e-12	1.17898e-10
SBK1	-1.41249	7.91351e-12	1.20091e-10
MARCHF4	1.12015	8.19682e-12	1.23979e-10
KRT7-AS	-1.52684	8.85296e-12	1.33394e-10
PRRX2	1.03068	8.90566e-12	1.34154e-10
AC110285.2	-1.05547	9.50696e-12	1.42453e-10
AZGP1	-1.48016	9.48672e-12	1.42222e-10
DCN	1.36372	8.21376e-12	1.24203e-10
CCDC60	-1.51569	8.07765e-12	1.22363e-10
ZP1	-1.32467	8.59059e-12	1.29671e-10
TESC	-1.7592	1.04578e-11	1.55759e-10
MT1DP	1.16525	1.07218e-11	1.59531e-10
HOXB3	-1.01309	1.17789e-11	1.74603e-10
NCAM1	1.01585	1.11928e-11	1.66247e-10
FOSL1	1.16103	1.032e-11	1.53822e-10
IL13RA2	1.25867	1.22399e-11	1.80895e-10
IGKV2-18	1.20947	6.85149e-12	1.04831e-10
EEF1A2	-1.99344	1.35825e-11	1.9957e-10
PLAC8	1.16528	1.38077e-11	2.02555e-10
SLC24A3	1.01319	1.40633e-11	2.06051e-10
PRSS12	1.02855	1.3799e-11	2.02477e-10
CD3D	1.20132	1.37416e-11	2.01734e-10
OLR1	1.45309	1.46012e-11	2.13405e-10
OSR2	1.03779	1.51887e-11	2.21448e-10
CHST8	-1.25082	1.53129e-11	2.22984e-10
MMP1	1.79336	1.68532e-11	2.44277e-10
GRP	1.18902	1.85121e-11	2.66825e-10
SLC27A2	-1.09626	1.99484e-11	2.86012e-10
CREB3L1	1.12927	1.9634e-11	2.81765e-10
SH3RF2	1.05046	2.23906e-11	3.18708e-10
CALML3-AS1	-2.09982	2.2384e-11	3.1869e-10
SLC30A2	-1.83049	2.5208e-11	3.56676e-10
UCHL1	1.54537	2.54076e-11	3.59329e-10
CAPS	-1.46088	2.35645e-11	3.34296e-10
IGKV3D-15	1.52954	2.69082e-11	3.79557e-10
AL109976.1	-1.00754	2.66795e-11	3.76421e-10
IGKV2D-40	1.53736	2.90862e-11	4.08631e-10
AC138470.1	-1.12001	2.59643e-11	3.66939e-10
CALHM6	1.53796	2.88164e-11	4.05031e-10
TMEM176A	1.06182	2.81638e-11	3.96234e-10
MIR3189	-1.77488	3.16012e-11	4.42395e-10
KIF12	-2.22367	3.32809e-11	4.65142e-10
HNF1B	-1.5162	3.64534e-11	5.06741e-10
RBP1	1.19065	3.34011e-11	4.66713e-10
ASPN	1.32178	3.46945e-11	4.83534e-10
AP000553.6	-1.2462	4.12141e-11	5.66952e-10
ATOH8	-1.11134	4.10329e-11	5.64852e-10
DSC2	1.27578	3.87185e-11	5.35223e-10
ALOX15	-1.08633	4.38132e-11	6.00619e-10
ANKRD1	1.23926	4.0103e-11	5.53589e-10
DRD4	-1.24933	4.36903e-11	5.99085e-10
RPRM	-1.06401	4.52077e-11	6.17689e-10
IFI16	1.0621	3.87564e-11	5.35623e-10
KRT9	1.02214	4.42953e-11	6.06669e-10
AL022718.1	-1.1612	4.36061e-11	5.98194e-10
AC084357.2	-1.25026	4.78254e-11	6.51414e-10
MSX2	-1.27088	4.52142e-11	6.17689e-10
GPR1	1.37709	4.72902e-11	6.44863e-10
XG	1.09287	5.04481e-11	6.85485e-10
MANCR	1.30998	5.04989e-11	6.85942e-10
RNF223	-1.25441	5.45566e-11	7.36849e-10
SYNM	1.22772	6.01081e-11	8.06331e-10
LY6E	1.10076	4.77829e-11	6.51133e-10
PRR15	-1.4605	6.02041e-11	8.07436e-10
ZBTB2P1	-1.04408	4.67649e-11	6.37993e-10
ACTA2	1.19759	5.60308e-11	7.55386e-10
CCL11	1.3875	6.66332e-11	8.87452e-10
KCP	-1.12338	7.16345e-11	9.48534e-10
AL161668.4	-1.0994	5.94157e-11	7.97943e-10
MIR6812	-1.00968	7.01291e-11	9.30467e-10
AC104758.1	-1.06884	7.60321e-11	1.00163e-09
SNRPGP4	-1.05784	6.14098e-11	8.22307e-10
MIR4639	-1.03134	6.89798e-11	9.16651e-10
ABAT	-1.01598	8.96971e-11	1.17075e-09
IGLV9-49	1.59636	8.99624e-11	1.17396e-09
AL360181.4	-1.06916	7.60615e-11	1.0018e-09
GSTA1	-2.03736	9.50413e-11	1.23697e-09
RAB25	-1.20222	7.40718e-11	9.77757e-10
CHRDL1	1.26536	9.2895e-11	1.20983e-09
SLC9A4	-1.28294	1.01859e-10	1.31964e-09
TNFRSF18	1.08142	9.73025e-11	1.26447e-09
RNA5SP18	1.20308	1.07897e-10	1.39028e-09
AC120498.4	-1.51775	1.1147e-10	1.43167e-09
SLC44A4	-1.86682	1.03919e-10	1.34369e-09
CLDN4	-1.35916	8.79434e-11	1.14912e-09
AC231657.1	-1.04961	1.00798e-10	1.30675e-09
RASSF6	-1.09924	1.1776e-10	1.50691e-09
LEMD1	1.16122	1.15463e-10	1.4788e-09
ADH1C	-1.64532	1.26297e-10	1.60923e-09
CYCSP6	1.24882	1.48961e-10	1.87788e-09
RNU4-1	-1.72232	1.5486e-10	1.9477e-09
MRGPRF	1.0225	1.55981e-10	1.96096e-09
CD69	1.04214	1.71702e-10	2.14816e-09
MIR145	1.24831	1.78342e-10	2.2256e-09
SNCG	-1.76548	1.40383e-10	1.77615e-09
THBS2	1.39735	1.72163e-10	2.15302e-09
AOX1	1.07397	1.765e-10	2.20355e-09
RGS17	-1.01681	1.94976e-10	2.42149e-09
MCOLN3	1.03546	1.87033e-10	2.32771e-09
IGKV3D-11	1.38178	1.9971e-10	2.47408e-09
FOXL1	1.02983	2.03765e-10	2.51959e-09
TGM1	1.29853	2.23369e-10	2.7534e-09
RBPMS2	1.00082	2.19426e-10	2.70592e-09
MAL2	-1.16106	1.84453e-10	2.29704e-09
FAM189A1	-1.04058	2.16905e-10	2.6765e-09
IGKV1D-39	1.43058	2.29521e-10	2.82572e-09
LINC00900	-1.00706	2.05359e-10	2.53824e-09
AK4	1.09814	2.51885e-10	3.0838e-09
TBC1D3L	-1.01473	2.65795e-10	3.24556e-09
TMEM163	-1.09137	2.79065e-10	3.39766e-09
MIR6784	-1.17731	2.78702e-10	3.39464e-09
H2BC17	1.17561	2.86404e-10	3.47775e-09
CNN1	1.63957	2.56653e-10	3.13958e-09
TNNC1	-1.52162	2.90171e-10	3.51982e-09
CYP4Z1	-1.0292	2.42839e-10	2.98165e-09
APOA2	-1.60657	2.82962e-10	3.44229e-09
AC002401.4	1.23386	3.5409e-10	4.24501e-09
HLA-DOA	1.10174	3.3867e-10	4.07164e-09
RGL3	-1.39692	3.74393e-10	4.47577e-09
C3	1.35752	3.47571e-10	4.17375e-09
ERN2	-1.54597	4.39211e-10	5.20873e-09
CLCA4	-2.10908	4.45408e-10	5.27696e-09
MUC20	-1.36805	4.66462e-10	5.50993e-09
MIR3972	-1.55024	4.96852e-10	5.8272e-09
MIR483	-1.54177	3.33291e-10	4.00941e-09
PTPRR	-1.39204	5.40565e-10	6.31371e-09
LASTR	1.03527	5.17918e-10	6.05992e-09
CHP2	-1.64153	5.67549e-10	6.59776e-09
ALOX5	-1.02781	4.87512e-10	5.73237e-09
HOXD13	1.21412	6.16588e-10	7.13295e-09
ACTG2	1.61747	5.54595e-10	6.45853e-09
RN7SL233P	-1.28032	5.42806e-10	6.33864e-09
AC016949.1	-1.21904	6.47889e-10	7.4805e-09
HLA-DQA2	1.39798	6.56315e-10	7.57043e-09
RNU4-62P	-1.95383	7.76718e-10	8.86631e-09
IGKV2-40	1.09945	3.28166e-10	3.95256e-09
LINC02560	-1.16218	8.54597e-10	9.69201e-09
AC027763.2	-1.05809	8.01683e-10	9.12675e-09
C4orf19	-1.05458	8.86219e-10	1.00258e-08
ATP6V0A4	1.02767	8.34598e-10	9.48148e-09
POU5F1	-1.10438	9.05272e-10	1.02277e-08
CPXM2	1.07565	8.88694e-10	1.00518e-08
SOD3	1.13655	8.60824e-10	9.75705e-09
AL391650.2	-1.29553	1.00826e-09	1.13245e-08
BHLHE41	-1.04175	8.96005e-10	1.01307e-08
COL8A1	1.02648	1.03036e-09	1.15552e-08
AC084781.1	-1.5536	8.83067e-10	9.99392e-09
OR2I1P	1.25512	1.17206e-09	1.3063e-08
IGKV1-39	1.38507	1.15954e-09	1.29356e-08
OASL	1.004	1.14645e-09	1.27992e-08
AL023584.2	-1.29601	9.3185e-10	1.0518e-08
DIO2	1.01894	1.32383e-09	1.46447e-08
ADGRF1	-1.39866	1.36942e-09	1.51124e-08
AC087783.1	-1.2141	1.07564e-09	1.20494e-08
IGKJ5	1.42945	1.43033e-09	1.5732e-08
CCDC188	-1.06389	1.37063e-09	1.51202e-08
BEX2	-1.01183	1.38751e-09	1.52866e-08
FARP1-AS1	-1.31009	1.1065e-09	1.23764e-08
PPM1N	-1.00946	1.61395e-09	1.76212e-08
CERNA2	-1.56476	1.64828e-09	1.79725e-08
VSTM2L	1.25078	1.64855e-09	1.79725e-08
MTRNR2L1	-1.6307	1.41022e-09	1.55166e-08
MT1G	1.20426	1.6591e-09	1.8081e-08
CDRT15P1	-1.14028	1.84188e-09	1.9905e-08
FBLN2	1.1434	1.6449e-09	1.79394e-08
SPRR1A	-2.032	1.64336e-09	1.79291e-08
AC073648.6	-1.28798	1.86279e-09	2.01236e-08
DSG3	1.95667	1.96668e-09	2.11613e-08
SERPINF1	1.03127	1.72802e-09	1.87666e-08
IRAG2	-1.02093	2.13539e-09	2.28731e-08
DKK4	-1.34396	2.28886e-09	2.44069e-08
MT-TT	-1.30079	2.22211e-09	2.37506e-08
C6orf141	1.06741	2.3372e-09	2.49045e-08
COL17A1	1.6895	2.16412e-09	2.31641e-08
AC018695.6	-1.07351	2.44576e-09	2.60008e-08
SPRR2E	1.61562	2.39873e-09	2.55236e-08
MUC20P1	-1.18724	2.57558e-09	2.72832e-08
BNIPL	-1.17638	2.51369e-09	2.66656e-08
SCARNA21	-1.22052	2.75308e-09	2.90158e-08
LUM	1.18453	2.06309e-09	2.21506e-08
IGKV1-8	1.32945	2.71567e-09	2.86447e-08
LINC02747	-1.04655	1.44889e-09	1.59303e-08
FBN2	1.17332	2.87342e-09	3.0196e-08
POPDC3	1.21321	2.82926e-09	2.97583e-08
GCNT4	-1.0115	2.99534e-09	3.14051e-08
ITIH2	-1.06762	1.7972e-09	1.94611e-08
TM4SF1	1.07548	2.48657e-09	2.64015e-08
RN7SL180P	-1.32022	2.43623e-09	2.59041e-08
GABRP	1.5058	3.2151e-09	3.35847e-08
LINC02541	-1.0443	3.52516e-09	3.66113e-08
AL354919.2	-1.2165	3.23845e-09	3.38108e-08
FBXO27	-1.08634	3.58852e-09	3.72238e-08
PKIA	-1.01026	3.85353e-09	3.98129e-08
FAM110C	-1.08166	3.90961e-09	4.03712e-08
PNCK	-1.41956	4.55258e-09	4.65897e-08
SPRR2G	1.31217	4.40137e-09	4.51901e-08
AL356867.1	-1.3939	4.71126e-09	4.80646e-08
AP001207.3	-1.29981	5.28625e-09	5.35263e-08
SERPINB13	1.50973	5.25267e-09	5.32226e-08
DPP4	1.17302	5.42291e-09	5.47794e-08
AC134312.5	1.07637	5.38773e-09	5.44518e-08
HS6ST2	-1.1292	6.02683e-09	6.04586e-08
CASQ2	1.12394	5.99282e-09	6.0158e-08
AC104964.3	-1.0641	5.14612e-09	5.22142e-08
IGKV3-7	1.19327	6.68545e-09	6.65822e-08
IGHV1-58	1.33559	6.75416e-09	6.72127e-08
HLA-DQB2	1.07824	6.93577e-09	6.89135e-08
IGHV1-69-2	1.47021	7.2506e-09	7.19455e-08
IGLV4-60	1.36132	7.48603e-09	7.41331e-08
AC018755.4	1.17677	7.55924e-09	7.47832e-08
IGKV1D-16	1.16753	7.97331e-09	7.85787e-08
AC092306.1	-1.0025	7.43646e-09	7.37036e-08
AC103702.2	1.22137	8.58413e-09	8.42075e-08
[truncated: 298 more rows]

## Sheet: OS-DEGs
Gene Symbol	Hazard Ratio	P-value
AC010329.2	0.871	0.001
SNX19P4	0.861	0.001
AC026765.3	0.88	0.008
AC026765.4	0.827	0.007
AP000867.5	0.882	0.002
AC010329.5	0.888	0.005
AC110774.1	0.877	0.009
KATNAL1	1.184	0.003
ARSI	1.123	0.001
AC078880.3	0.895	0.005
TNC	1.114	0.002
AC091544.4	0.857	0.001
CASC22	0.872	0.005
CAVIN1	1.182	0.002
LRFN2	0.895	0.006
ADCY7	1.154	0.006
CD109	1.158	0
SLC30A4	1.211	0.004
AL121829.2	0.874	0.001
SYNC	1.17	0.004
ALDH1L2	1.208	0
FLNA	1.154	0.007
ACTN1	1.199	0.007
CORO1C	1.294	0.002
ACSM6	0.903	0.002
SPHK1	1.139	0.003
EMP3	1.155	0.004
PRR16	1.171	0.003
CAV1	1.124	0.008
ZNF469	1.139	0.006
AL390294.1	0.864	0.001
FN1	1.129	0.001
AL359715.2	0.835	0.003
ST3GAL6	1.189	0.006
LGALS1	1.213	0
SACS	1.166	0.006
AC125807.2	1.216	0.001
P4HA3	1.17	0.001
LINC01767	0.851	0.006
BEND6	1.195	0.002
TNFAIP6	1.128	0.003
MN1	1.129	0.005
TGFBI	1.125	0.003
FKBP9P1	1.197	0.001
KRTAP5-10	0.899	0.008
AC068594.1	0.864	0.003
LINC02633	0.882	0.004
GXYLT2	1.176	0
DEGS1	1.277	0
MIR29B2CHG	0.858	0.005
LINC02598	0.895	0.005
NRP2	1.181	0.001
MFAP5	1.104	0.001
ITGA5	1.167	0.004
AP000866.5	0.889	0.01
HS3ST3B1	1.134	0.009
AC004982.1	0.841	0.004
CHST15	1.148	0.003
MTND3P25	0.837	0.001
WFIKKN1	0.819	0.003
AC005009.1	0.898	0.009
ADAMTS12	1.146	0.002
TEAD4	1.192	0.004
EHD2	1.181	0.006
TNFAIP8L3	1.156	0.002
SULF2	1.112	0.008
GFPT2	1.118	0.002
AC010201.2	0.82	0.002
AC078880.5	0.862	0.002
AHNAK2	1.116	0.001
CLIC4	1.218	0.002
FKBP5	1.147	0.009
MXRA7P1	1.214	0.005
SLC16A1	1.105	0.007
AL390719.2	0.882	0.001
TOX3	0.94	0.009
SAMD12	0.883	0.01
ADAMTS15	1.151	0
CFL2	1.207	0.004
FAM20C	1.147	0.004
DNAJB5	1.176	0.006
AC008543.4	0.831	0.001
AL158175.1	0.896	0.003
CYP2C8	0.849	0.002
AC005014.2	0.817	0.002
COL6A2	1.142	0.002
SLC9B2	1.305	0
SERPINB7	1.079	0.006
AC090954.1	0.885	0.001
COL5A3	1.176	0.001
MAP3K20	1.218	0.004
KIRREL1	1.21	0.001
EFEMP1	1.123	0
LOX	1.175	0.001
AC005785.1	0.798	0.007
ARHGAP24	1.188	0.006
LINC02803	0.768	0
ANXA6	1.172	0.003
LINC00930	0.893	0
CYP26B1	1.137	0.003
CATSPER2	0.775	0.003
AC010300.1	0.834	0.003
SLC23A3	0.812	0.003
LINC00709	0.886	0.004
AC092794.1	0.797	0.001
PALLD	1.167	0.008
COL6A1	1.177	0
FAM126A	1.228	0.001
CALD1	1.174	0.002
OVGP1	0.845	0.002
TIMP2	1.149	0.004
C2orf66	0.841	0.001
SRPX	1.149	0.001
BOC	1.144	0.002
PLIN5	0.893	0.003
AL159169.3	0.843	0.006
CATSPERB	0.837	0.004
SLC39A14	1.221	0.003
PDXDC2P-NPIPB14P	0.797	0.003
ANXA2	1.248	0.003
AC006230.1	0.746	0
S100A10	1.157	0.005
TRPS1	1.134	0.006
ENGASE	0.736	0
MROH3P	0.878	0.006
AL158196.1	0.811	0.001
COPZ2	1.157	0.007
AC012467.1	0.855	0
PMEPA1	1.139	0.004
TPM1	1.176	0.004
GPAT3	1.181	0
TGFB1I1	1.191	0.004
SYDE1	1.219	0.004
NADSYN1	0.712	0.001
AP000424.1	0.846	0.001
CTHRC1	1.129	0.002
HEG1	1.177	0.009
CCDC80	1.146	0
MYADM	1.173	0.002
FAHD2P1	0.904	0.003
AL139123.1	0.85	0.008
DIAPH3	1.205	0.007
BAG2	1.188	0.005
ACP6	0.818	0.003
AC016737.1	0.789	0.001
NIBAN1	1.164	0.003
CYP4Z2P	0.907	0.004
AC012307.1	0.911	0.003
TGFB3	1.164	0.003
AL645940.1	0.83	0.003
SORCS2	1.103	0.01
SLC6A9	1.189	0.009
SLIT2	1.155	0.001
CYP4F23P	0.921	0.001
SLC7A9	0.81	0.002
FBN1	1.162	0.001
RNU6-853P	0.889	0.005
VIM	1.156	0.01
U47924.1	0.832	0.001
PCSK9	1.097	0.003
NDUFA5P10	0.876	0.007
TUBB2A	1.18	0.002
LINC02512	0.84	0.003
AC006042.1	0.87	0.003
CACNA1I	0.869	0.005
COL5A2	1.158	0.001
DYSF	1.198	0.01
IDSP1	0.874	0.006
ELOVL4	1.151	0.001
AP000553.2	0.885	0.007
HHIPL1	1.189	0.002
B4GALNT1	1.144	0.001
GULP1	1.22	0.001
TMEM158	1.172	0.001
AC010487.1	0.867	0.001
AMOTL1	1.218	0.004
AC008759.2	0.845	0
COL5A1	1.142	0.002
TCF7L1	1.163	0.003
RAB3IL1	1.171	0.004
ANXA2P2	1.201	0.007
FOXD4	0.835	0.007
OLFML2A	1.173	0.006
AL683813.1	0.817	0.01
AATBC	0.9	0.006
FXYD6	1.131	0.003
LINC00894	0.763	0.002
EDNRA	1.187	0.002
RNU6-610P	0.869	0
PAPSS2	1.177	0.005
CACNA2D1	1.144	0.003
TLL1	1.145	0.001
LINC01341	0.867	0.002
TMEM51-AS1	0.837	0.002
IPO5P1	0.83	0
FILIP1L	1.161	0.006
PCOLCE2	1.126	0.002
PCP2	0.858	0.002
PDGFC	1.159	0.006
SMIM3	1.205	0.006
PXDN	1.189	0.001
MSRB3	1.15	0.002
COL6A3	1.143	0.002
COL1A1	1.126	0.002
CPED1	1.155	0.004
AC079174.2	0.721	0
MMP9	1.089	0.008
TMOD1	1.137	0.004
FERMT2	1.162	0.008
GALNT15	1.155	0.002
AC005962.1	0.836	0.006
AC074141.1	0.819	0.005
AL772337.3	0.909	0.006
AC010503.4	0.863	0.001
COLQ	0.8	0.003
ZNF521	1.164	0.004
GATA3-AS1	0.924	0.005
COL1A2	1.136	0.002
AL390037.1	0.832	0.001
AC016773.1	0.782	0.003
C8orf88	1.12	0.004
RNU6-50P	0.876	0.001
AC103691.1	0.805	0.002
SLFN11	1.144	0.006
MAPK12	1.179	0.004
PDGFRB	1.196	0.001
ANPEP	1.113	0.007
ADAMTSL4	1.129	0.006
AL133255.1	0.792	0
FBP1	0.879	0.001
AC004908.3	0.738	0
AMY2B	0.84	0.004
AL157392.4	0.849	0.003
HES1	0.831	0.009
AC008739.2	0.887	0.002
ADCY10P1	0.834	0.005
SIDT1	0.875	0.004
SPINK1	0.948	0.003
AC008543.3	0.847	0.003
SPINT1-AS1	0.85	0.008
DCBLD2	1.189	0.001
HTRA1	1.194	0.002
ISLR	1.098	0.006
CDK6	1.177	0.001
NFE2	1.133	0.003
EVC2	1.159	0.003
CRISPLD2	1.164	0.006
FLNC	1.121	0
JAM3	1.181	0.001
SFRP2	1.061	0.008
AC011477.2	0.859	0.009
SNAI1	1.181	0.003
CSPG4	1.209	0
GAS7	1.167	0.002
SCEL	1.1	0.001
AC007993.3	0.877	0.004
COL3A1	1.113	0.006
SCARF2	1.159	0.005
ATP1A4	0.923	0.007
SNORD123	0.921	0.004
EVC	1.192	0.001
EHF	0.885	0.002
WNT11	1.106	0.003
ARHGEF25	1.183	0.003
AC099518.2	0.854	0
BAK1P1	0.802	0.006
NXPH3	1.151	0.004
AP000697.1	0.871	0.004
CD248	1.154	0.006
MIR200CHG	0.903	0.006
AL355353.1	0.808	0
AL353572.1	0.825	0
SERPINE2	1.129	0.002
NID2	1.192	0.001
GOLGA8A	0.805	0
NID1	1.211	0.002
GDA	0.9	0.009
AC006480.2	0.756	0.002
FXYD3	0.903	0.01
KCNE4	1.166	0.002
CNTN1	1.13	0
RCN3	1.151	0.004
PPIEL	0.825	0.004
MT1X	1.116	0.009
CCDC8	1.134	0.002
SCG2	1.137	0.001
TNFAIP2	0.854	0.003
GPRIN1	1.199	0.001
MT1A	1.089	0.009
GOLT1A	0.895	0
CRB3	0.886	0.006
SLC2A3	1.194	0.001
APLP1	1.158	0
AL731567.1	0.874	0.002
BGN	1.156	0.004
SPARC	1.19	0.002
TWIST1	1.125	0.003
FABP6	0.92	0.004
MTRNR2L2	0.885	0.008
ZNF683	0.898	0.008
AC135050.3	0.847	0.006
HSD17B2	0.923	0.01
SIGLEC15	0.898	0.006
CDH11	1.129	0.008
ST3GAL5	0.867	0.004
SNORD59A	0.907	0.008
MT-TL1	0.913	0.006
MAGIX	0.837	0.003
THY1	1.161	0.006
CCN2	1.125	0.008
NGFR	1.093	0.008
MAOB	1.102	0.007
CTSV	1.128	0.001
RHOT1P1	0.896	0.009
IGFL2	1.092	0.004
TUBA1A	1.173	0.002
SPAG4	0.843	0.005
F2RL2	1.155	0.001
AC026333.4	0.829	0.005
CST4	0.901	0.005
SGCD	1.129	0.007
ADAMTS16	1.14	0.002
BCHE	1.124	0.001
RGS2	1.168	0.003
MYC	1.165	0.005
TSPAN8	0.912	0.003
PLA2G2F	0.938	0.006
AC002059.1	0.874	0.004
RNU1-67P	0.872	0.003
CASQ1	0.922	0.007
MIR6819	0.903	0.003
SH3GL3	1.136	0.001
LRIG1	1.167	0.001
CRYAB	1.149	0.001
STMN3	1.161	0.003
DPYSL3	1.14	0.003
HSPB7	1.088	0.007
AC125611.1	0.881	0.006
KRT7-AS	0.904	0.001
HOXB3	0.873	0.006
NCAM1	1.112	0.005
SLC24A3	1.128	0.006
OSR2	1.153	0.004
SLC27A2	0.884	0.006
UCHL1	1.101	0.002
HNF1B	0.897	0
RBP1	1.129	0.003
DSC2	1.118	0.002
GPR1	1.127	0.003
ZBTB2P1	0.833	0.005
ACTA2	1.114	0.01
PTPRR	0.889	0
C4orf19	0.894	0.005
POU5F1	1.847	0
CPXM2	1.113	0.007
BHLHE41	0.875	0.004
COL8A1	1.125	0.009
AC084781.1	0.856	0.002
SERPINF1	1.156	0.002
AC018695.6	0.881	0.001
LINC02747	0.868	0.004
LINC02541	0.894	0.006
AL354919.2	0.869	0.002
CASQ2	1.085	0.003
CPA3	1.107	0.006
TPSAB1	1.114	0.007
TBX1	0.914	0.003
AC005291.2	1.108	0.008
PTGIS	1.092	0.004
KRT1	1.064	0.006
PSORS1C3	0.895	0
HES2	1.078	0.009
AC010378.1	0.924	0.004
TENM3	1.116	0.005
CTSE	1.913	0
TRBV30	0.887	0.003
COMP	1.075	0.007
AC018978.1	1.104	0.002
SPRR2D	1.059	0.007
SPRR2A	1.058	0.004
GSTM1	1.046	0.006
