# Supplementary material for: Leveraging a disulfidptosis-based signature to improve the survival and drug sensitivity of bladder cancer patients
Source: Front Immunol. 2023 May 30;14:1198878. doi: 10.3389/fimmu.2023.1198878 (PMC10266281; doi:10.3389/fimmu.2023.1198878)
Supplement: Supplementary file 6 [file Table_5.xlsx]

## Sheet: ICGs
BTN2A2
BTNL9
CEACAM1
IDO1
TDO2
ADORA2A
BTN3A1
CD276
CD274
PDCD1LG2
PDCD1
CD28
CD80
CD86
CTLA4
ICOS
ICOSLG
CD160
BTLA
TNFRSF14
TNFSF14
TNFRSF9
TNFRSF4
CD70
CD27
CD40
CD40LG
HAVCR2
LGALS9
TNFSF18
TNFRSF18
CD47
SIRPA
CD226
CD96
TIGIT
PVR
BTN2A1
HLA-DOB
HLA-G
KIR2DL1
KIR2DL3
KIR2DL4
KIR3DL2
HLA-A
HLA-B
HLA-C
HLA-DMA
HLA-DMB
HLA-DOA
HLA-DPA1
HLA-DPB1
HLA-DQA1
HLA-DQB1
HLA-DRA
HLA-DRB1
HLA-DRB5
HLA-E
HLA-F
LAG3
KIR2DS4
KIR3DL1

## Sheet: CRGs
AKR1C1
EGFR
EZH2
HOXA9
MGMT
SOX2
TBX5
